# Supplementary material for: Biomolecules with Antioxidant Capacity from the Seeds and Sprouts of 20 Varieties of Chenopodium quinoa Willd. (Quinoa)
Source: Plants (Basel). 2021 Nov 9;10(11):2417. doi: 10.3390/plants10112417 (PMC8618655; doi:10.3390/plants10112417)
Supplement: Supplementary file 1 [file plants-10-02417-s001.zip]

Archive with 1 entries (1 files):
- Chenopodium quinoa_metabolitos_20210929 (1).xlsx
