# Supplementary material for: Biomolecules with Antioxidant Capacity from the Seeds and Sprouts of 20 Varieties of Chenopodium quinoa Willd. (Quinoa)
Source: Plants (Basel). 2021 Nov 9;10(11):2417. doi: 10.3390/plants10112417 (PMC8618655; doi:10.3390/plants10112417)
Supplement: Supplementary file 1 [file plants-10-02417-s001.zip › Chenopodium quinoa_metabolitos_20210929 (1).xlsx]

## Sheet: TABLE S1
Table S1 - List of putatively identified compounds by LC-HRMS/MS in the extract of germinated seed Chenopodium quinoa.
	Retention time* (min)	Theoretical mass (neutral form)	Adduct type	Theoretical (m/z)	Measured (m/z)	Δ (ppm)	Molecular Formula (neutral form)	Predicted metabolite	Chemical group	SMILES	InChIKey	MS/MS spectrum** (m/z : Absolute Intensity)
1	3.84627	340.189	[M-H]-	339.181	339.181	0.934544	C18H28O6	[5-acetyloxy-3-(hydroxymethyl)-2-oxo-6-propan-2-ylcyclohex-3-en-1-yl] 3-methylpentanoate	Menthane monoterpenoids	O=C(OC1C=C(C(=O)C(OC(=O)CC(C)CC)C1C(C)C)CO)C	MPXXSICHRNCHHK-UHFFFAOYSA-N	59.01217:4232 59.0126:14625 59.01303:30250 59.01346:41306 59.01389:39481 59.01432:26324 59.01475:11692 61.9865:2578 61.98696:9569 61.98742:20796 61.98788:43939 61.98835:42488 61.98881:25487 61.98927:11056 61.98974:3934 64.31106:7981 64.31155:12235 64.31203:13928 64.31252:12399 64.31301:8408 67.35839:32043 67.35892:69660 67.35944:102850 67.35996:89301 67.36049:57045 67.36102:29610 67.36154:4041 82…
2	3.91237	130.027	[M-H]-	129.019	129.019	0.288174	C5H6O4	Citraconic acid	organic acids	C\C(=C/C(O)=O)C(O)=O	HNEGQIOMVPPMNR-NSCUHMNNSA-N	51.98489:11447 51.98525:22737 51.9856:28267 51.98596:24239 51.98631:13775 60.25888:18711 60.25933:28239 60.25977:30224 60.26022:23292 60.26066:11973 69.06779:15410 69.06833:27909 69.06887:34920 69.06942:29719 69.06996:16544 85.02572:47545 85.02646:133189 85.02721:342807 85.02795:939016 85.02869:1696363 85.02943:2404552 85.03018:2126970 85.03092:1294041 85.03166:512578 85.03241:87746 85.03315:1113…
3	4.29918	313.131	[M+H]+	314.139	314.139	-0.0655125	C18H19NO4	Feruloyl tyramine	Ferulic acid and derivatives	O=C(C=CC=1C=CC(O)=C(OC)C=1)NCCC2=CC=C(O)C=C2	NPNNKDMSXVRADT-UHFFFAOYSA-N	55.05389:1280 55.05428:3370 55.05466:5131 55.05505:5280 55.05544:3722 55.05582:1667 57.069:1396 57.06941:4739 57.06982:11556 57.07022:18966 57.07063:21201 57.07104:14207 57.07145:6980 57.07186:1257 59.04837:828 59.0488:2873 59.04923:5148 59.04966:6173 59.05009:5205 59.05052:3002 59.05095:1061 67.05264:925 67.05315:3754 67.05367:10821 67.05419:18461 67.05472:23034 67.05524:17001 67.05576:9340 67.0…
4	4.40348	138.032	[M-H]-	137.024	137.024	0.894585	C7H6O3	Salicylic acid	Salicylic acids	OC(=O)C1=CC=CC=C1O	YGSDEFSMJLZEOE-UHFFFAOYSA-N	54.27653:4782 54.27691:7109 54.27729:7714 54.27767:6201 54.27805:3484 58.75936:3955 58.75978:6120 58.76021:7028 58.76064:6062 58.76107:3739 61.5112:2218 61.51165:5294 61.51211:6953 61.51257:5874 61.51302:3027 68.95687:4069 68.95742:8629 68.95796:12049 68.9585:12061 68.95905:8686 68.95959:4503 76.45177:3637 76.45241:5811 76.45304:6882 76.45367:6256 76.45431:4305 81.03304:3338 81.03373:7401 81.0344…
5	4.63523	146.058	[M-H]-	145.051	145.051	-0.432401	C6H10O4	2-Methylglutaric acid	Methyl-branched fatty acids	CC(CCC(O)=O)C(O)=O	AQYCMVICBNBXNA-UHFFFAOYNA-N	52.15306:2930 52.15342:4880 52.15377:5518 52.15413:4252 52.15449:1937 68.82891:2681 68.82945:5031 68.82999:6799 68.83054:6690 68.83108:4711 68.83162:2481 70.42309:2049 70.42365:4417 70.42421:5698 70.42477:4873 70.42533:2600 81.03304:2712 81.03374:5963 81.03442:7988 81.03512:7410 81.03581:4815 81.0365:2088 83.04678:43 83.0475:3915 83.04822:15918 83.04893:40244 83.04965:66750 83.05037:80211 83.0510…
6	4.69228	311.116	[M+H]+	312.123	312.123	-0.867222	C18H17NO4	Feruloyl dehydrotyramine	Ferulic acid and derivatives	COC1=C(O)C=CC(\C=C\C(=O)N\C=C\C2=CC=C(O)C=C2)=C1	PMRDPCAGHFQFMZ-NJNCEADSSA-N	57.06894:1257 57.06934:4483 57.06975:10300 57.07016:23117 57.07057:26226 57.07098:17874 57.07139:8416 57.0718:3455 67.0531:4550 67.05362:13024 67.05414:24124 67.05466:33034 67.05518:26861 67.0557:15482 67.05622:4955 67.05675:2279 68.05298:2730 68.0535:8069 68.05404:20194 68.05457:26961 68.05511:20777 68.05564:11233 68.05617:4301 69.06886:4451 69.0694:12143 69.06994:20157 69.07049:22888 69.07103:1…
7	4.74817	132.042	[M-H]-	131.035	131.035	2.19163	C5H8O4	Glutaric acid	Dicarboxylic acids and derivatives	OC(=O)CCCC(O)=O	JFCQEDHGNNZCLN-UHFFFAOYSA-N	57.03239:1287 57.0328:2819 57.03321:8239 57.03362:24675 57.03403:43113 57.03444:56482 57.03484:43447 57.03525:24702 57.03566:6325 57.03607:38 58.00473:1944 58.00515:3799 58.00557:5020 58.00599:4791 58.00641:3224 59.01217:872 59.0126:3003 59.01303:8814 59.01346:13708 59.01389:13925 59.01432:8757 59.01475:3753 59.01518:1368 60.16938:2088 60.16982:4237 60.17027:5457 60.17071:4835 60.17115:2831 61.98…
8	5.12095	118.027	[M-H]-	117.019	117.019	1.17228	C4H6O4	Succinic acid (Isomer I)	Dicarboxylic acids and derivatives	OC(=O)CCC(O)=O	KDYFGRWQOYBRFD-UHFFFAOYSA-N	59.01303:33819 59.01346:65549 59.01389:85138 59.01432:78175 59.01475:50319 59.01518:21165 64.79847:23044 64.79896:39154 64.79945:47501 64.79995:42074 64.80045:25751 64.81528:24258 64.81578:40923 64.81628:46933 64.81677:38046 64.81727:19978 67.56489:27625 67.56541:42335 67.56594:45962 67.56647:36651 67.56699:20598 68.25155:21615 68.25208:50844 68.25262:78967 68.25315:130989 68.25369:87103 68.25423…
9	5.35105	173.105	[M-H]-	172.098	172.099	-3.94031	C8H15NO3	n-Acetyl-l-leucine Isomer I	Leucine and derivatives	O=C(NC(C(=O)O)CC(C)C)C	WXNXCEHXYPACJF-ZETCQYMHSA-N	57.03349:11757 57.03389:20368 57.0343:25718 57.03471:23348 57.03512:14390 58.02819:4277 58.02861:12364 58.02903:33409 58.02945:55720 58.02987:62988 58.03029:43031 58.03071:18287 58.03113:7009 59.41356:13633 59.41399:20612 59.41443:21257 59.41486:15223 59.4153:6747 60.00772:8059 60.00816:21016 60.0086:33734 60.00904:37630 60.00948:30322 60.00992:17331 60.01036:6385 66.19011:10364 66.19062:17556 66…
10	5.76945	118.027	[M-H]-	117.019	117.019	1.17228	C4H6O4	Succinic acid (Isomer II)	Dicarboxylic acids and derivatives	OC(=O)CCC(O)=O	KDYFGRWQOYBRFD-UHFFFAOYSA-N	57.14311:12902 57.14352:25439 57.14392:30217 57.14434:23465 57.14474:10948 69.27673:13695 69.27727:27619 69.27782:35090 69.27837:31155 69.27891:19345 73.02551:15499 73.02609:68856 73.02669:97145 73.02728:316904 73.02787:1167785 73.02847:3180809 73.02905:5344716 73.02965:6581696 73.03024:4897181 73.03083:2783581 73.03143:892230 73.03201:251210 73.03261:111157 73.0332:93592 73.03379:27410 73.03438:…
11	5.79258	162.053	[M-H]-	161.046	161.046	-1.54068	C6H10O5	β-hydroxy-β-methylglutaric acid Isomer I	Hydroxy fatty acids	O=C(O)CC(O)(C)CC(=O)O	NPOAOTPXWNWTSH-UHFFFAOYSA-N	57.03188:3576 57.03228:37246 57.03269:87749 57.0331:307423 57.03351:1017474 57.03392:1949203 57.03432:2868762 57.03473:2639352 57.03514:1644048 57.03555:723995 57.03596:197014 57.03637:71892 57.03675:76581 57.03716:61736 57.03757:41613 57.03798:6290 58.03658:5809 58.037:29149 58.03742:54936 58.03784:75779 58.03825:61778 58.03867:36052 58.03909:12310 58.03951:4861 59.01131:4570 59.01174:12164 59.0…
12	5.87428	123.032	[M+H]+	124.039	124.039	-0.00145115	C6H5NO2	Isonicotinic acid	Pyridinecarboxylic acids	OC(=O)C1=CC=NC=C1	TWBYWOBDOCUKOW-UHFFFAOYSA-N	50.1987:1360 50.19903:2791 50.19937:3596 50.19971:3202 50.20005:1912 69.13368:1673 69.13423:3779 69.13477:5249 69.13531:4974 69.13586:3166 69.13641:1223 77.22359:1586 77.22423:2975 77.22488:3646 77.22552:3130 77.22616:1824 77.259:1798 77.25964:2972 77.26028:3379 77.26093:2665 77.26157:1292 78.03307:1669 78.03372:2973 78.03438:3504 78.03503:2800 78.03568:1351 79.05361:2492 79.05428:4428 79.05495:5…
13	6.02583	154.027	[M-H]-	153.019	153.02	-1.71756	C7H6O4	2,3-Dihydroxybenzoic acid	Salicylic acids	O=C(O)C=1C=CC=C(O)C1O	GLDQAMYCGOIJDV-UHFFFAOYSA-N	56.70368:1950 56.70408:3006 56.70449:3272 56.70489:2643 56.7053:1564 61.9865:690 61.98696:2258 61.98742:6703 61.98788:11011 61.98835:12200 61.98881:8113 61.98927:3881 61.98973:1491 65.00173:1041 65.00224:2918 65.00273:5093 65.00323:6173 65.00372:5353 65.00422:3252 65.00471:1250 65.03802:815 65.03853:2512 65.03902:4924 65.03952:9754 65.04002:8870 65.04051:5232 65.04102:2163 65.04151:804 66.00818:9…
14	6.23503	173.105	[M-H]-	172.098	172.098	1.87033	C8H15NO3	n-Acetyl-l-leucine Isomer II	Leucine and derivatives	O=C(NC(C(=O)O)CC(C)C)C	WXNXCEHXYPACJF-ZETCQYMHSA-N	58.02819:8148 58.02861:20704 58.02903:43847 58.02945:66987 58.02987:62966 58.03029:40060 58.03071:13316 58.03113:4050 59.0126:10919 59.01303:22471 59.01346:30221 59.01389:28014 59.01432:17214 59.01475:5428 59.39098:7999 59.39142:13913 59.39185:16510 59.39229:13816 59.39272:7390 60.00728:4292 60.00772:14317 60.00816:28884 60.0086:39818 60.00904:39305 60.00948:27561 60.00992:12839 68.24887:10046 68…
15	6.30528	162.053	[M-H]-	161.046	161.046	-1.54068	C6H10O5	β-hydroxy-β-methylglutaric acid Isomer II	Hydroxy fatty acids	O=C(O)CC(O)(C)CC(=O)O	NPOAOTPXWNWTSH-UHFFFAOYSA-N	50.26211:14075 50.26245:21257 50.26279:23477 50.26312:18809 50.26346:9722 57.03187:32404 57.03228:65223 57.03268:217513 57.03309:766633 57.0335:2100700 57.03391:3536896 57.03432:4396284 57.03473:3296378 57.03514:1883200 57.03555:598213 57.03595:160291 57.03636:71532 57.03677:69680 57.03718:32065 57.03759:186 58.03616:10639 58.03658:30831 58.037:61124 58.03742:91585 58.03783:86081 58.03825:52918 5…
16	6.67887	219.111	[M-H]-	218.103	218.103	0.46345	C9H17NO5	Pantothenic acid (Isomer I)	Vitamin B5	CC(C)(CO)[C@@H](O)C(O)=NCCC(O)=O	GHOKWGTUZJEAQD-ZETCQYMHSA-N	51.99697:3043 51.99733:5841 51.99768:6848 51.99804:5145 51.99839:2073 54.0682:2634 54.06858:5598 54.06895:7272 54.06933:6207 54.06971:3198 58.35315:3145 58.35357:5848 58.354:7327 58.35442:6632 58.35484:4278 59.0126:5067 59.01303:10756 59.01346:14658 59.01389:13723 59.01432:8705 59.01475:3461 60.1592:3175 60.15964:5692 60.16008:6921 60.16053:6011 60.16097:3613 61.98622:2937 61.98668:7700 61.98714:…
	6.69103	219.111	[M+H]+	220.118	220.117	3.37964	C9H17NO5			O=C(O)CCN=C(O)C(O)C(C)(C)CO	GHOKWGTUZJEAQD-UHFFFAOYNA-N	50.01202:6152 50.01236:11196 50.01269:13443 50.01303:11342 50.01336:6329 52.09511:7607 52.09547:12782 52.09583:15291 52.09618:13288 52.09654:7854 57.06898:2880 57.06939:12667 57.0698:39965 57.07021:69338 57.07062:89430 57.07103:67993 57.07144:38674 57.07185:10982 57.07225:1309 59.04845:6052 59.04888:24078 59.04931:51658 59.04974:81033 59.05017:78589 59.0506:48066 59.05103:20323 59.05146:2827 67.0…
17	7.08535	219.111	[M+H]+	220.118	220.117	2.92534	C9H17NO5	Pantothenic acid (Isomer II)	Vitamin B5	O=C(O)CCN=C(O)C(O)C(C)(C)CO	GHOKWGTUZJEAQD-UHFFFAOYNA-N	52.34742:8859 52.34778:17175 52.34814:21179 52.3485:17603 52.34885:9012 55.01788:10789 55.01827:19345 55.01865:22430 55.01904:18094 55.01943:9675 57.06898:8403 57.06939:21246 57.06979:57298 57.0702:96769 57.07061:115654 57.07102:84174 57.07143:46139 57.07184:13322 57.07225:7885 59.04796:2047 59.04839:11482 59.04882:44596 59.04926:87143 59.04969:128537 59.05011:116050 59.05054:70247 59.05098:28143…
	7.1199	219.111	[M-H]-	218.103	218.103	0.46345	C9H17NO5			CC(C)(CO)[C@@H](O)C(O)=NCCC(O)=O	GHOKWGTUZJEAQD-ZETCQYMHSA-N	59.0126:4785 59.01303:11284 59.01346:16695 59.01389:16982 59.01432:11905 59.01475:5245 61.9865:3177 61.98696:11335 61.98742:27780 61.98788:45667 61.98835:53369 61.98881:37493 61.98927:19018 61.98973:4116 68.23658:3697 68.23711:11696 68.23765:19985 68.23818:22785 68.23872:2822 68.24085:17522 68.24139:18019 68.24192:13200 68.24245:6714 71.01122:467 71.01178:15077 71.01234:69808 71.01292:171190 71.0…
18	7.84322	298.157	[M-H]-	297.15	297.152	-7.66254	C19H22O3	aurapten	coumarins	O=C1OC=2C=C(OCC=C(C)CCC=C(C)C)C=CC2C=C1	RSDDHGSKLOSQFK-RVDMUPIBSA-N	50.99276:2844 50.9931:4443 50.99345:4946 50.99379:3998 50.99414:2141 57.77917:2386 57.77959:4581 57.78:5789 57.78042:5003 57.78084:2802 59.0126:1312 59.01303:4251 59.01346:6428 59.01389:6271 59.01432:4075 61.9865:1812 61.98696:5369 61.98742:9878 61.98788:12889 61.98835:12368 61.98881:8700 61.98927:4362 61.98973:1600 67.58912:3196 67.58965:13903 67.59017:24670 67.5907:28047 67.59122:20355 67.59175…
19	7.85515	129.043	[M+H]+	130.05	130.05	0.495348	C5H7NO3	L-Pyroglutamic acid	Alpha amino acids and derivatives	OC(=O)[C@@H]1CCC(O)=N1	ODHCTXKNWHHXJC-VKHMYHEASA-N	56.04883:25564 56.04923:63292 56.04963:133440 56.05003:201944 56.05043:183118 56.05082:113300 56.05122:34805 56.05162:9316 58.81327:27652 58.8137:49670 58.81413:57774 58.81456:46420 58.81498:23761 58.94567:28050 58.9461:49097 58.94653:58409 58.94696:49014 58.94738:27207 68.81751:11192 68.81805:48598 68.8186:100510 68.81914:138120 68.81968:135655 68.82022:95260 68.82076:46144 84.04047:114310 84.04…
20	10.0675	480.309	[M+H]+	481.316	481.316	-0.0521071	C27H44O7	NCGC00168839-02!(2S,3R,5R,10R,13R,14S,17S)-2,3,14-trihydroxy-10,13-dimethyl-17-[(2R,3R)-2,3,6-trihydroxy-6-methylheptan-2-yl]-2,3,4,5,9,11,12,15,16,17-decahydro-1H-cyclopenta[a]phenanthren-6-one Syn. Phytoecdysteroids	Phytoecdysteroids	O=C1C=C2C(CCC3(C)C(CCC23O)C(O)(C)C(O)CCC(O)(C)C)C4(C)CC(O)C(O)CC14	NKDFYOWSKOHCCO-MQMWGCQISA-N	57.06976:2794 57.07017:5023 57.07058:5785 57.07098:4674 57.07139:2624 67.05363:3374 67.05415:5903 67.05466:7190 67.05518:6315 67.05571:3905 67.46741:3105 67.46794:14166 67.46847:25591 67.46899:28776 67.46952:20172 67.47005:11429 67.47057:2024 67.7865:1855 67.78703:3999 67.78756:5033 67.78809:4128 67.78862:2056 69.06738:1888 69.06792:4090 69.06847:10906 69.06901:32846 69.06955:70379 69.0701:111348…
	10.0788	480.309	[M+FA-H]-	525.307	525.309	-4.35673	C27H44O7			O=C1C=C2C(CCC3(C)C(CCC23O)C(O)(C)C(O)CCC(O)(C)C)C4(C)CC(O)C(O)CC14	NKDFYOWSKOHCCO-MQMWGCQISA-N	68.64732:15372 68.64787:34278 68.64841:49273 68.64894:48932 68.64948:33677 68.65002:15145 83.04741:9539 83.04813:27263 83.04884:66586 83.04956:109389 83.05028:123169 83.05099:86496 83.05171:46408 83.05243:14871 83.05315:6228 85.02769:13161 85.02843:26814 85.02918:35305 85.02992:32637 85.03067:21077 85.03141:8425 85.3326:10619 85.33334:18714 85.33409:22355 85.33484:18920 85.33559:10714 89.19164:10…
21	10.5228	648.387	[M-H]-	647.38	647.379	2.12592	C36H56O10	(2S,3S,4S,5R,6R)-6-[[(3S,6aR,6bS,8aS,14bR)-8a-carboxy-4-(hydroxymethyl)-4,6a,6b,11,11,14b-hexamethyl-1,2,3,4a,5,6,7,8,9,10,12,12a,14,14a-tetradecahydropicen-3-yl]oxy]-3,4,5-trihydroxyoxane-2-carboxylic acid Syn. NCGC00381031-01_C36H56O10_Olean-12-en-28-oic acid, 3-(beta-D-glucopyranuronosyloxy)-23-hydroxy-, (3beta,5xi,9xi,18xi)-	Triterpene saponins	O=C(O)C1OC(OC2CCC3(C)C4CC=C5C6CC(C)(C)CCC6(C(=O)O)CCC5(C)C4(C)CCC3C2(C)CO)C(O)C(O)C1O	DYFUVQSGLMQLRX-CGBUBQHTSA-N	56.91685:1839 56.91726:3442 56.91766:4590 56.91807:4557 56.91848:3286 57.02654:1899 57.02695:3407 57.02736:4339 57.02777:3986 57.02818:2456 57.03308:1563 57.03349:4052 57.03389:6059 57.0343:6013 57.03471:3890 57.03512:1368 59.0126:3251 59.01303:6042 59.01346:7570 59.01389:6821 59.01432:4436 59.01475:1997 61.98603:886 61.9865:3019 61.98696:11387 61.98742:18087 61.98788:21957 61.98835:16388 61.9888…
22	10.907	372.142	[M+Na]+	395.131	395.133	-3.66152	C17H24O9	syringin	Phenolic glycosides	OCC=CC1=CC(OC)=C(OC2OC(CO)C(O)C(O)C2O)C(OC)=C1	QJVXKWHHAMZTBY-GCPOEHJPSA-N	51.31765:1919 51.318:3356 51.31835:3841 51.3187:3030 51.31905:1548 52.73787:1531 52.73823:3215 52.73859:4430 52.73895:4463 52.73932:3329 52.73968:1747 53.9215:1874 53.92188:3237 53.92225:3964 53.92263:3538 53.923:2156 54.52163:1996 54.52201:3990 54.5224:4989 54.52278:4254 54.52316:2413 67.64805:1922 67.64857:3687 67.6491:4446 67.64963:3572 67.65015:1744 67.7019:758 67.70242:3600 67.70296:11716 67…
23	11.0602	356.111	[M+FA-H]-	401.109	401.109	-1.14712	C16H20O9	NCGC00180844-02!(E)-3-[4-methoxy-2-[(2S,3R,4S,5S,6R)-3,4,5-trihydroxy-6-(hydroxymethyl)oxan-2-yl]oxyphenyl]prop-2-enoic acid Syn. 2-O-Glucosyloxy-4-methoxycinnamic acid	Phenolic glycosides	O=C(O)C=CC1=CC=C(OC)C=C1OC2OC(CO)C(O)C(O)C2O	FQWZGEBZILOCET-BJGSYIFTSA-N	50.77077:6092 50.77111:11367 50.77145:13676 50.7718:11090 50.77214:5497 59.33504:4746 59.33547:10490 59.3359:14473 59.33634:13735 59.33677:8855 59.62867:5450 59.62911:11195 59.62955:13763 59.62999:11273 59.63042:5815 60.496:6458 60.49645:11295 60.49689:13656 60.49734:11937 60.49779:7160 61.12962:7638 61.13007:12664 61.13053:14912 61.13098:13028 61.13143:8354 61.98621:6964 61.98667:22516 61.98713:…
24	11.5008	244.07	[M-H]-	243.062	243.062	0.265693	C9H12N2O6	Uridine	Pyrimidine nucleosides	OC[C@H]1O[C@H]([C@H](O)[C@@H]1O)N1C=CC(O)=NC1=O	DRTQHJPVMGBUCF-XVFCMESISA-N	66.03274:8429 66.03325:31431 66.03376:76417 66.03426:126021 66.03477:152478 66.03529:113831 66.03579:64713 66.0363:18282 67.97436:3480 67.97489:12920 67.97542:27493 67.97595:56451 67.97649:41529 67.97701:18794 71.01238:8879 71.01295:16549 71.01352:20143 71.01409:17177 71.01466:9915 82.02642:4854 82.02712:15319 82.02782:51138 82.02853:114684 82.02924:183267 82.02995:198285 82.03065:133338 82.03135…
25	12.3039	810.44	[M-H]-	809.433	809.427	7.28853	C42H66O15	NCGC00347541-02_C42H66O15_beta-D-Glucopyranose, 1-O-[(3beta,5xi,9xi,18xi)-3-(beta-D-glucopyranuronosyloxy)-29-hydroxy-28-oxoolean-12-en-28-yl]-	Triterpene saponins	O=C(O)C1OC(OC2CCC3(C)C4CC=C5C6CC(C)(CO)CCC6(C(=O)OC7OC(CO)C(O)C(O)C7O)CCC5(C)C4(C)CCC3C2(C)C)C(O)C(O)C1O	IDUNGWJLADYQNW-JSXUMIJBSA-N	57.03307:4341 57.03348:12947 57.03389:22845 57.0343:40666 57.03471:28684 57.03511:14275 57.03552:5847 59.01108:5872 59.01151:7305 59.01194:8223 59.01237:21588 59.0128:58517 59.01323:102874 59.01366:140304 59.01409:116341 59.01452:68066 59.01495:22010 61.51577:4933 61.51622:10841 61.51668:14417 61.51714:13561 61.5176:9167 71.01148:9320 71.01205:27442 71.01261:74356 71.01318:132748 71.01375:186321 …
26	12.3714	477.286	[M-H]-	476.278	476.279	-2.16768	C23H44NO7P	Lysophosphatidylethanolamine LPE 18:2	Lipids	O=C(OCC(O)COP(=O)(O)OCCN)CCCCCCCC=CCC=CCCCCC	DBHKHNGBVGWQJE-UHFFFAOYNA-N	53.4348:5863 53.43517:11605 53.43554:15432 53.43591:15501 53.43628:12101 53.43665:7050 69.28219:5612 69.28273:15141 69.28328:24237 69.28383:25866 69.28437:18876 69.28492:8779 78.95587:3632 78.95654:17294 78.9572:64716 78.95786:130197 78.95853:198204 78.9592:191667 78.95986:121395 78.96053:55648 78.96119:14837 78.96186:4016 81.70959:6884 81.71028:12227 81.71098:14549 81.71169:12233 81.71239:6714 8…
27	12.4168	453.286	[M-H]-	452.278	452.28	-2.94602	C21H44NO7P	Lysophosphatidylethanolamine LPE 16:0	Lipids	O=C(OCC(O)COP(=O)(O)OCCN)CCCCCCCCCCCCCCC	YVYMBNSKXOXSKW-UHFFFAOYNA-N	67.54119:597 67.54172:3031 67.54224:14166 67.54277:22433 67.5433:25639 67.54382:16579 67.54435:6708 78.95591:867 78.95657:6120 78.95724:22872 78.95791:48030 78.95857:74848 78.95924:75429 78.9599:49071 78.96057:23770 78.96124:6845 78.9619:2938 78.96252:5107 78.96319:8158 78.96386:3564 83.22348:3053 83.2242:6548 83.22491:8456 83.22564:7394 83.22636:4392 83.22708:1989 88.53708:2840 88.53786:4628 88.…
	12.4276	453.286	[M+H]+	454.293	454.294	-3.2789	C21H44NO7P			O=C(OCC(O)COP(=O)(O)OCCN)CCCCCCCCCCCCCCC	YVYMBNSKXOXSKW-UHFFFAOYNA-N	55.05389:2711 55.05428:5661 55.05467:7743 55.05506:7408 55.05544:4828 55.05583:1930 57.03257:1202 57.03298:3703 57.03339:7169 57.0338:13557 57.03421:11383 57.03461:5817 57.03502:2542 57.06796:1668 57.06836:3415 57.06877:5273 57.06918:10932 57.06959:28049 57.07:50985 57.07041:72616 57.07082:64172 57.07122:37974 57.07163:13261 58.06467:2092 58.06509:5244 58.06551:7468 58.06593:7227 58.06635:4866 58…
28	12.4388	152.033	[M-H]-	151.026	151.025	4.99172	C5H4N4O2	Xanthine (Isomer I)	Xanthines	O=C1NC(=O)C=2NC=NC2N1	LRFVTYWOQMYALW-UHFFFAOYSA-N	50.5642:2386 50.56454:3858 50.56488:4729 50.56522:4317 50.56556:2705 50.8969:2261 50.89724:4185 50.89759:4937 50.89793:3883 50.89828:1803 51.21134:2295 51.21169:3857 51.21204:4722 51.21238:4289 51.21273:2740 61.9865:2400 61.98696:5604 61.98742:9765 61.98788:12646 61.98835:12233 61.98881:8663 61.98927:4228 61.98973:1320 69.63515:1733 69.6357:4502 69.63625:5782 69.6368:4691 69.63736:2479 71.01238:1…
28	12.8603	519.332	[M+H]+	520.34	520.341	-3.1506	C26H50NO7P	Lysophosphatidylcholine LPC 18:2	Lipids	O=C(OCC(O)COP(=O)([O-])OCC[N+](C)(C)C)CCCCCCCC=CCC=CCCCCC	SPJFYYJXNPEZDW-UHFFFAOYNA-N	50.97596:36300 50.9763:64407 50.97665:74079 50.97699:58435 50.97734:29800 57.47793:34232 57.47834:62958 57.47876:74860 57.47917:62265 57.47958:35476 58.06508:54624 58.0655:85682 58.06592:93026 58.06634:71502 58.06676:36495 60.07904:27550 60.07949:59766 60.07993:153953 60.08037:453584 60.08081:875183 60.08125:1303235 60.0817:1228016 60.08214:760527 60.08258:323920 60.08302:54948 67.05309:19127 67.…
29	12.8942	495.332	[M+FA-H]-	540.331	540.329	2.95575	C24H50NO7P	Lysophosphatidylcholine LPC 16:0	Lipids	O=C(OCC(O)COP(=O)([O-])OCC[N+](C)(C)C)CCCCCCCCCCCCCCC	ASWBNKHCZGQVJV-UHFFFAOYNA-N	52.38885:6688 52.38921:12936 52.38957:16149 52.38993:14541 52.39029:9438 78.95596:6346 78.95663:9230 78.95729:35193 78.95796:70830 78.95863:107232 78.95929:101102 78.95995:62560 78.96062:26884 78.96129:5445 86.4672:9153 86.46796:14754 86.46873:16565 86.46949:13498 86.47025:7622 132.38924:11505 132.39069:16213 132.39212:16447 132.39357:12589 132.39502:7125 139.04967:6966 139.05121:13520 139.05276:…
	12.9056	495.332	[M+H]+	496.34	496.339	1.12951	C24H50NO7P			O=C(OCC(O)COP(=O)([O-])OCC[N+](C)(C)C)CCCCCCCCCCCCCCC	ASWBNKHCZGQVJV-UHFFFAOYNA-N	57.06894:11132 57.06934:31474 57.06976:77786 57.07016:126355 57.07057:143273 57.07098:100146 57.07139:52688 57.0718:17328 58.06467:9817 58.06509:28568 58.06551:49787 58.06593:59723 58.06635:51246 58.06676:30691 58.06718:11492 59.07248:18553 59.07291:30831 59.07333:35208 59.07376:27947 59.0742:13645 60.07904:12062 60.07948:22198 60.07992:60693 60.08036:181809 60.08081:349861 60.08125:523260 60.081…
30	12.929	131.095	[M+H]+	132.102	132.102	0.000151398	C6H13NO2	Alanine betaine	Alanine and derivatives	CC(C(=O)[O-])[N+](C)(C)C	CJKONRHMUGBAQI-UHFFFAOYSA-N	56.89436:10080 56.89476:17576 56.89517:20901 56.89558:17637 56.89598:10050 58.0631:10390 58.06352:24279 58.06394:38612 58.06436:91243 58.06478:269649 58.0652:522450 58.06562:781496 58.06604:742332 58.06646:461618 58.06688:201355 58.0673:36750 59.07045:13981 59.07087:16024 59.0713:22904 59.07174:33662 59.07217:79841 59.0726:237187 59.07303:455040 59.07346:677046 59.07389:637639 59.07432:394891 59.…
31	12.929	517.317	[M+H]+	518.324	518.327	-5.1888	C26H48NO7P	Lysophosphatidylcholine LPC 18:3	Lipids	O=C(OCC(O)COP(=O)([O-])OCC[N+](C)(C)C)CCCCC=CCC=CCC=CCCCCC	MRTUWVDDQVMUCR-UHFFFAOYNA-N	55.05388:2576 55.05427:6600 55.05466:9225 55.05505:8221 55.05543:4478 55.85275:3457 55.85315:6625 55.85355:8011 55.85394:6651 55.85434:3639 58.06424:2443 58.06466:5853 58.06508:11100 58.0655:19488 58.06592:14139 58.06634:9687 58.06676:4462 58.06718:1094 60.07847:11239 60.07891:6708 60.07943:7136 60.07987:18433 60.08031:57001 60.08076:114568 60.0812:175576 60.08164:174224 60.08208:111145 60.08252:…
	12.9407	517.317	[M+FA-H]-	562.315	562.316	-0.805634	C26H48NO7P			O=C(OCC(O)COP(=O)([O-])OCC[N+](C)(C)C)CCCCCCCC=CCC=CCC=CCC	WKQNRCYKYCKESD-UHFFFAOYNA-N	51.82496:2853 51.82531:4836 51.82567:5452 51.82602:4224 51.82637:2049 53.17536:3011 53.17573:5258 53.1761:5839 53.17647:4299 53.17683:1854 61.98696:2602 61.98742:5288 61.98788:6533 61.98835:5412 61.98881:2823 67.31857:146 67.31909:3044 67.31962:16537 67.32014:22634 67.32066:19332 67.32119:8560 67.32328:2198 67.32381:10315 67.32433:14900 67.32485:6738 67.32538:2195 72.37656:2532 72.37714:4441 72.3…
32	12.9854	956.498	[M-H]-	955.491	955.489	1.99717	C48H76O19	6-[[(3S,6aR,6bS,8aS,14bR)-4,4,6a,6b,11,11,14b-heptamethyl-8a-[3,4,5-trihydroxy-6-(hydroxymethyl)oxan-2-yl]oxycarbonyl-1,2,3,4a,5,6,7,8,9,10,12,12a,14,14a-tetradecahydropicen-3-yl]oxy]-3,5-dihydroxy-4-[3,4,5-trihydroxy-6-(hydroxymethyl)oxan-2-yl]oxyoxane-2-carboxylic acid Syn. NCGC00385168-01_C48H76O19_Hexopyranose, 1-O-[(3beta,5xi,9xi,18xi)-3-[(3-O-hexopyranosylhexopyranuronosyl)oxy]-28-oxoolean-…	Triterpene saponins	O=C(O)C1OC(OC2CCC3(C)C4CC=C5C6CC(C)(C)CCC6(C(=O)OC7OC(CO)C(O)C(O)C7O)CCC5(C)C4(C)CCC3C2(C)C)C(O)C(OC8OC(CO)C(O)C(O)C8O)C1O	QZMAEZWZCGBZFK-UOWPQPKISA-N	67.32216:376 67.32268:4061 67.3232:15777 67.32373:29503 67.32425:41490 67.32478:35414 67.3253:21265 67.32582:8432 67.32635:1721 71.01028:1691 71.01086:4916 71.01142:9051 71.01199:21686 71.01256:62048 71.01312:117511 71.01369:173033 71.01426:161108 71.01482:99526 71.0154:41904 71.01596:7361 72.99059:1130 72.99118:3119 72.99177:9739 72.99236:16369 72.99295:20907 72.99355:15998 72.99413:8788 72.9947…
33	13.2038	315.277	[M+H]+	316.285	316.286	-3.11327	C18H37NO3	Dehydrophytosphingosine	Lipids	OCC(N)C(O)C(O)CCCC=CCCCCCCCCC	CQKNELOTFUSOTP-UHFFFAOYNA-N	54.09728:6277 54.09766:11648 54.09804:14736 54.09842:13325 54.09879:8219 55.0535:5102 55.05389:12003 55.05428:27348 55.05466:44105 55.05505:45309 55.05544:29125 55.05583:13663 55.05621:5154 55.46449:8636 55.46487:11755 55.46527:12567 55.46566:10605 55.46605:6809 56.04876:9880 56.04916:42342 56.04956:81265 56.04996:117663 56.05035:103272 56.05075:63052 56.05115:26288 56.05155:7046 57.06935:3084 57…
34	13.3869	456.36	[M+H-H2O]+	439.357	439.357	1.02859	C30H48O3	Ursolic acid Syn. Isomer I	Triterpenoids	O=C(O)C12CCC(C)C(C)C2C3=CCC4C5(C)CCC(O)C(C)(C)C5CCC4(C)C3(C)CC1	WCGUUGGRBIKTOS-GPOJBZKASA-N	53.13159:2847 53.13195:5026 53.13232:6118 53.13269:5351 53.13306:3195 54.87689:2838 54.87728:4757 54.87766:5504 54.87805:4779 54.87843:3102 55.05389:3931 55.05428:7871 55.05466:10854 55.05505:10853 55.05544:7834 55.05582:3834 57.06935:3601 57.06976:7859 57.07016:11720 57.07057:12536 57.07098:9694 57.07139:5240 57.0718:1763 58.06467:1930 58.06509:5076 58.06551:7847 58.06593:8167 58.06635:5796 58.0…
35	13.3984	956.498	[M-H]-	955.491	955.489	1.47388	C48H76O19	6-[[(3S,6aR,6bS,8aS,14bR)-4,4,6a,6b,11,11,14b-heptamethyl-8a-[3,4,5-trihydroxy-6-(hydroxymethyl)oxan-2-yl]oxycarbonyl-1,2,3,4a,5,6,7,8,9,10,12,12a,14,14a-tetradecahydropicen-3-yl]oxy]-3,5-dihydroxy-4-[3,4,5-trihydroxy-6-(hydroxymethyl)oxan-2-yl]oxyoxane-2-carboxylic acid Syn. NCGC00385168-01_C48H76O19_Hexopyranose, 1-O-[(3beta,5xi,9xi,18xi)-3-[(3-O-hexopyranosylhexopyranuronosyl)oxy]-28-oxoolean-…	Triterpene saponins	O=C(O)C1OC(OC2CCC3(C)C4CC=C5C6CC(C)(C)CCC6(C(=O)OC7OC(CO)C(O)C(O)C7O)CCC5(C)C4(C)CCC3C2(C)C)C(O)C(OC8OC(CO)C(O)C(O)C8O)C1O	QZMAEZWZCGBZFK-UOWPQPKISA-N	67.53539:2274 67.53592:4424 67.53645:5648 67.53697:5147 67.5375:3317 69.53331:1806 69.53386:4265 69.53441:6131 69.53496:6038 69.53551:4109 71.01025:1053 71.01082:6368 71.01139:18400 71.01196:53481 71.01252:140367 71.01309:235885 71.01366:296203 71.01422:223710 71.01479:127567 71.01536:36858 71.01593:5461 71.01649:1161 72.01536:2358 72.01594:4451 72.01652:5600 72.0171:4871 72.01768:2700 72.99059:2…
36	13.4914	152.068	[M-H]-	151.061	151.06	4.64699	C5H12O5	Xylitol (Isomer I)	Sugar alcohols	OCC(O)C(O)C(O)CO	HEBKCHPVOIAQTA-UHFFFAOYSA-N	55.01698:778 55.01737:2408 55.01776:7039 55.01815:11341 55.01853:12685 55.01892:8828 55.01931:4590 55.0197:1416 57.03308:1972 57.03349:4750 57.03389:7313 57.0343:7848 57.03471:5930 57.03512:3001 57.03553:944 57.3497:2258 57.35011:3507 57.35052:3806 57.35093:2913 57.35135:1385 57.99886:1850 57.99928:3304 57.9997:3901 58.00012:3166 58.00054:1667 58.00431:1338 58.00473:3849 58.00515:7062 58.00557:87…
37	13.6045	291.095	[M-H]-	290.088	290.087	3.60194	C11H17NO8	N-Fructosyl pyroglutamate	N-Fructosyl amino acids	O=C(O)C1N(C(=O)CC1)CC2(O)(OC(CO)C(O)C2(O))	VMOJEEZNLOLYBG-UHFFFAOYNA-N	56.01162:105259 56.01202:181503 56.01242:213815 56.01282:180888 56.01321:105310 60.90364:130139 60.90409:204313 60.90454:234454 60.90499:201635 60.90544:124876 67.6487:236090 67.64922:611102 67.64976:927683 67.65028:798662 67.65081:253640 67.65134:69929 71.01238:61200 71.01295:179805 71.01352:309588 71.01408:352368 71.01466:269071 71.01522:121334 82.04259:132045 82.04329:190622 82.044:211354 82.0…
38	13.6273	284.076	[M-H]-	283.068	283.068	2.87061	C10H12N4O6	Xanthosine	Purine nucleosides	OC[C@H]1O[C@H]([C@H](O)[C@@H]1O)N1C=NC2=C1N=C(O)N=C2O	UBORTCNDUKBEOP-UUOKFMHZSA-N	55.23744:51870 55.23783:91871 55.23822:107252 55.23861:87570 55.239:46980 93.69915:44945 93.70001:94460 93.70087:168135 93.70174:204978 93.70259:173053 93.70345:98723 93.70432:32775 108.01596:27398 108.01702:69257 108.01809:164773 108.01915:292958 108.02022:340095 108.02128:226000 108.02235:94550 108.02341:34112 122.3323:82448 122.33358:121613 122.33486:126740 122.33614:96540 122.33743:52726 131.…
	13.639	284.076	[M+H]+	285.083	285.083	-0.507151	C10H12N4O6			OC=1N=C(O)C=2N=CN(C2N1)C3OC(CO)C(O)C3O	UBORTCNDUKBEOP-UHFFFAOYNA-N	50.9232:20243 50.92354:38603 50.92389:46808 50.92423:37963 50.92458:18673 53.20034:23465 53.20071:40287 53.20108:47366 53.20145:39063 53.20181:20860 55.01688:16866 55.01727:45386 55.01765:126580 55.01804:232582 55.01843:330776 55.01881:287865 55.0192:169898 55.01959:59731 55.01998:2528 57.03189:20413 57.0323:39674 57.03271:89884 57.03312:252190 57.03353:523300 57.03394:818072 57.03434:860702 57.0…
39	13.639	152.033	[M+H]+	153.041	153.04	1.93883	C5H4N4O2	Xanthine (Isomer II)	Xanthines	c1nc2c([nH]1)nc(nc2O)O	LRFVTYWOQMYALW-UHFFFAOYSA-N	53.90573:7406 53.90611:12577 53.90648:14751 53.90685:12719 53.90723:7913 67.27862:7571 67.27914:13867 67.27966:16052 67.28019:12476 67.28072:5902 69.5471:11317 69.54765:20100 69.54821:23745 69.54876:19439 69.54931:10601 70.94002:2245 70.94058:8087 70.94115:26929 70.94172:46411 70.94228:57831 70.94285:42272 70.94341:22584 70.94398:4172 72.74271:6731 72.74329:12602 72.74388:16016 72.74447:15097 72.…
40	13.7173	152.068	[M-H]-	151.061	151.061	3.98501	C5H12O5	Xylitol (Isomer II)	Sugar alcohols	OCC(O)C(O)C(O)CO	HEBKCHPVOIAQTA-UHFFFAOYNA-N	55.35598:14538 55.35637:20958 55.35676:21381 55.35715:15407 55.35754:7273 58.00389:5496 58.00431:17507 58.00473:41162 58.00515:67196 58.00557:74438 58.00599:49930 58.0064:23601 58.00682:2399 59.01058:2874 59.01101:26265 59.01144:55973 59.01187:136633 59.0123:387881 59.01273:861576 59.01316:1383499 59.01359:1561067 59.01402:1085114 59.01445:571326 59.01488:140582 59.01531:8237 68.49387:5008 68.494…
41	13.7961	454.345	[M-H2O+H]+	437.341	437.342	-1.13888	C30H46O3	NCGC00380944-01_C30H46O3_(3beta,5xi,9xi,13alpha,17alpha,18xi)-3-Hydroxy-13,28-epoxyurs-11-en-28-one Syn. 3-Hydroxy-11-ursen-28,13-olide	Triterpenoids	O=C1OC23C=CC4C5(C)CCC(O)C(C)(C)C5CCC4(C)C3(C)CCC16CCC(C)C(C)C26	UVBLDLGZDSGCSN-MWOWFCOASA-N	55.05389:2562 55.05428:5444 55.05466:7418 55.05505:6989 55.05544:4514 55.05582:1834 57.06934:1604 57.06975:3764 57.07016:5611 57.07057:5814 57.07098:4177 57.07139:1831 67.0531:1477 67.05362:4091 67.05414:9642 67.05466:12462 67.05518:9086 67.0557:4552 67.05622:1908 67.73148:4564 67.73202:12294 67.73254:19935 67.73307:19164 67.7336:12814 67.73413:3531 67.73466:1000 69.06789:1348 69.06844:2961 69.06…
42	13.9788	456.36	[M+H-H2O]-	439.357	439.356	1.2562	C30H48O3	Ursolic acid (Isomer II)	Triterpenoids	O=C(O)C12CCC(C)C(C)C2C3=CCC4C5(C)CCC(O)C(C)(C)C5CCC4(C)C3(C)CC1	WCGUUGGRBIKTOS-GPOJBZKASA-N	55.0535:1186 55.05389:3098 55.05428:5727 55.05466:10271 55.05505:6672 55.05544:4370 55.05582:1979 57.06894:1428 57.06935:3735 57.06976:8184 57.07016:12845 57.07057:12889 57.07098:8453 57.07139:3064 57.0718:1033 67.0531:1860 67.05362:4463 67.05415:10360 67.05466:12799 67.05518:9501 67.0557:5162 67.05623:1939 67.5635:1835 67.56403:9211 67.56455:16772 67.56508:22105 67.56561:17013 67.56613:9797 67.5…
43	14.3438	267.097	[M+H]+	268.104	268.103	1.95902	C10H13N5O4	Adenosine	Purine nucleosides	OCC1OC(N2C=NC=3C(=NC=NC32)N)C(O)C1O	OIRDTQYFTABQOQ-UHFFFAOYNA-N	52.13436:12214 52.13471:23844 52.13507:29212 52.13543:24794 52.13578:14244 55.01749:8640 55.01788:23483 55.01826:35817 55.01865:36060 55.01904:23719 55.01943:8841 57.03257:6774 57.03297:17987 57.03338:47221 57.03379:81129 57.0342:94953 57.03461:63989 57.03502:30541 57.03543:13144 66.63434:21772 66.63486:32413 66.63537:34089 66.63589:25050 66.6364:11192 68.28999:11309 68.29052:30023 68.29105:38251…
44	14.4466	180.063	[M-H]-	179.056	179.056	-0.465887	C6H12O6	Psicose	Monosaccharides	O=C(CO)C(O)C(O)C(O)CO	BJHIKXHVCXFQLS-UHFFFAOYNA-N	58.00423:32108 58.00465:170748 58.00507:375374 58.00549:591257 58.00591:590085 58.00633:380234 58.00675:181924 58.00716:55619 58.00758:21591 59.01129:503 59.01172:223040 59.01215:1184120 59.01258:4093670 59.01301:7658328 59.01344:11001748 59.01387:9757147 59.0143:6035386 59.01473:2606107 59.01516:802170 59.01559:346962 59.01602:304621 59.01645:192369 59.01688:102260 59.01731:5831 60.01566:41551 6…
45	14.6861	456.36	[M+H-H2O]+	439.357	439.356	2.84944	C30H48O3	Ursolic acid (Isomer III)	Triterpenoids	O=C(O)C12CCC(C)C(C)C2C3=CCC4C5(C)CCC(O)C(C)(C)C5CCC4(C)C3(C)CC1	WCGUUGGRBIKTOS-GPOJBZKASA-N	55.0535:1861 55.05389:5033 55.05427:9845 55.05466:14450 55.05505:13193 55.05544:8069 55.05582:3343 55.05621:1294 57.06894:865 57.06934:2591 57.06975:5477 57.07016:10977 57.07057:10865 57.07098:6605 57.07139:3065 57.0718:1224 67.0531:2037 67.05362:6587 67.05414:11360 67.05466:14804 67.05518:11455 67.0557:6519 67.05622:2527 67.05674:1058 67.56422:3103 67.56474:9510 67.56527:14437 67.5658:12017 67.5…
46	14.7986	120.058	[M+H]+	121.065	121.065	-0.939827	C8H8O	Phenylacetaldehyde	Phenylacetaldehydes	O=CCC=1C=CC=CC1	DTUQWGWMVIHBKE-UHFFFAOYSA-N	53.03779:6613 53.03816:21755 53.03852:60485 53.03889:102964 53.03926:130885 53.03963:98939 53.03999:56041 53.04036:14828 55.0175:4053 55.01788:10343 55.01827:15059 55.01866:14683 55.01904:9866 60.62941:5802 60.62986:10564 60.6303:14240 60.63075:14599 60.6312:11064 60.63165:5637 61.06648:6037 61.06693:11977 61.06739:15048 61.06784:12684 61.06829:6615 68.15319:4387 68.15372:19922 68.15425:35516 68.…
47	14.7986	165.079	[M+H]+	166.086	166.086	1.50476	C9H11NO2	Phenylalanine	Amino acids	O=C(O)C(N)CC1=CC=CC=C1	COLNVLDHVKWLRT-UHFFFAOYNA-N	65.76397:33352 65.76447:54744 65.76498:62464 65.76548:48892 65.76599:22903 68.89879:46569 68.89933:92868 68.89987:132828 68.90041:137143 68.90096:102990 68.9015:53902 68.90204:16004 84.95759:14316 84.95833:44297 84.95908:85759 84.95982:169927 84.96056:149016 84.9613:73245 84.96204:34044 84.96278:11766 91.05213:20410 91.05296:51381 91.05378:81378 91.0546:87494 91.05543:63348 91.05625:26736 93.0674…
48	14.9153	204.09	[M+H]+	205.097	205.097	-0.248565	C11H12N2O2	Trytophan	amino acids	O=C(O)C(N)CC1=CNC=2C=CC=CC21	QIVBCDIJIAJPQS-VIFPVBQESA-N	53.57471:10666 53.57508:15226 53.57545:16881 53.57583:14735 53.5762:9682 55.25745:8916 55.25784:14975 55.25822:16956 55.25861:13707 55.25901:7552 58.92936:8084 58.92979:14459 58.93021:17587 58.93064:15301 58.93107:9006 69.227:6499 69.22754:15929 69.22809:24105 69.22864:25055 69.22918:18450 69.22973:9338 74.02199:4317 74.02259:12834 74.02319:33808 74.0238:51111 74.0244:49168 74.02501:30199 74.0256…
49	15.0333	131.095	[M+H]+	132.102	132.103	-5.29879	C6H13NO2	Isoleucine	Isoleucine and derivatives	CCC(C)C(N)C(O)=O	AGPKZVBTJJNPAG-UHFFFAOYNA-N	50.45297:132398 50.45331:180737 50.45365:202136 50.45399:185723 50.45433:130670 63.19938:102793 63.19985:175715 63.20033:214021 63.20081:193608 63.20128:126083 69.06836:52222 69.06891:283887 69.06945:722476 69.07:1201666 69.07054:1397227 69.07108:988573 69.07163:527825 69.07217:130803 69.52457:119390 69.52512:214517 69.52567:267801 69.52622:223847 69.52677:116634 75.2294:86783 75.23002:160794 75.…
50	15.1146	756.19	[M-H]-	755.183	755.187	-5.57152	C36H36O18	NCGC00381212-01![6-[2-(3,4-dihydroxyphenyl)-5,7-dihydroxy-4-oxochromen-3-yl]oxy-4,5-dihydroxy-2-[(3,4,5-trihydroxy-6-methyloxan-2-yl)oxymethyl]oxan-3-yl] (E)-3-(4-hydroxyphenyl)prop-2-enoate	Flavonoid-O-glycosides	O=C(OC1C(O)C(O)C(OC=2C(=O)C=3C(O)=CC(O)=CC3OC2C=4C=CC(O)=C(O)C4)OC1COC5OC(C)C(O)C(O)C5O)C=CC6=CC=C(O)C=C6	HLWFQXZBFQLASS-RUDMXATFSA-N	53.49857:2222 53.49894:3753 53.49931:4419 53.49968:3776 53.50005:2202 56.70935:1981 56.70975:3988 56.71016:5101 56.71056:4518 56.71097:2716 58.92457:2262 58.925:4249 58.92543:5323 58.92586:4787 58.92629:3053 74.83239:2095 74.833:3639 74.83362:4353 74.83423:4012 74.83485:2882 77.1455:2176 77.14614:3846 77.14678:4710 77.14742:4195 77.14807:2619 79.68607:3285 79.68674:5217 79.68742:6002 79.6881:4976…
51	15.139	756.211	[M-H]-	755.204	755.208	-5.00291	C33H40O20	2-(3,4-dihydroxyphenyl)-3-[(2S,3R,4S,5S,6R)-4,5-dihydroxy-3-[(2R,3R,4R,5R,6S)-3,4,5-trihydroxy-6-methyloxan-2-yl]oxy-6-[[(2R,3R,4R,5R,6S)-3,4,5-trihydroxy-6-methyloxan-2-yl]oxymethyl]oxan-2-yl]oxy-5,7-dihydroxychromen-4-one Syn. Quercetin 3-O-rutinoside-(1-2)-O-rhamnoside	Flavonoid-O-glycosides	O=C1C(OC2OC(COC3OC(C)C(O)C(O)C3O)C(O)C(O)C2OC4OC(C)C(O)C(O)C4O)=C(OC=5C=C(O)C=C(O)C15)C=6C=CC(O)=C(O)C6	HKNBJSRIYRDSLB-MAWNCODISA-N	53.49857:2222 53.49894:3753 53.49931:4419 53.49968:3776 53.50005:2202 56.70935:1981 56.70975:3988 56.71016:5101 56.71056:4518 56.71097:2716 58.92457:2262 58.925:4249 58.92543:5323 58.92586:4787 58.92629:3053 74.83239:2095 74.833:3639 74.83362:4353 74.83423:4012 74.83485:2882 77.1455:2176 77.14614:3846 77.14678:4710 77.14742:4195 77.14807:2619 79.68607:3285 79.68674:5217 79.68742:6002 79.6881:4976…
52	15.2054	182.079	[M-H]-	181.072	181.071	3.12904	C6H14O6	D-Sorbitol	Sugar alcohols	OC[C@H](O)[C@H](O)[C@H](O)[C@H](O)CO	FBPFZTCFMRRESA-FBXFSONDNA-N	51.01521:179383 51.01556:335929 51.0159:408688 51.01625:339891 51.01659:178293 57.03308:184187 57.03349:388629 57.03389:527840 57.0343:500391 57.03471:323312 57.03512:124254 59.01045:746625 59.01088:395488 59.01143:556321 59.01186:1397849 59.01229:4016389 59.01272:8752439 59.01315:13946090 59.01358:15454252 59.01401:10607238 59.01444:5518332 59.01487:1315922 60.01566:204914 60.0161:355415 60.0165…
53	15.3079	117.079	[M+H]+	118.086	118.087	-2.96461	C5H11NO2	Betaine	Alpha amino acids	C[N+](C)(C)CC(=O)[O-]	KWIUHFFTVRNATP-UHFFFAOYSA-N	50.23514:803944 50.23548:1529435 50.23581:1876343 50.23615:1630289 50.23649:983814 58.06224:253850 58.06266:1749630 58.06308:2628581 58.0635:4946734 58.06392:7273156 58.06433:16856778 58.06475:50193540 58.06517:98295952 58.06559:148238672 58.06601:143056688 58.06643:89917248 58.06685:40472864 58.06727:8689816 58.06769:964164 58.06886:4697826 58.06928:489563 59.06998:594592 59.07042:1556421 59.070…
54	15.3858	180.063	[M-H]-	179.056	179.056	0.0925967	C6H12O6	Mannose (Isomer I)	Hexoses	OCC1OC(O)C(O)C(O)C1O	WQZGKKKJIJFFOK-UHFFFAOYNA-N	58.00372:103715 58.00414:212280 58.00455:463053 58.00497:1092493 58.00539:1806937 58.00581:2237142 58.00623:1652432 58.00665:909480 58.00707:191437 59.01106:841974 59.01149:2039943 59.01192:4408802 59.01235:11320864 59.01278:24274418 59.01321:38619204 59.01364:43139132 59.01407:29644540 59.0145:15319011 59.01493:3385677 60.01521:60533 60.01566:173458 60.01609:469722 60.01654:720561 60.01698:72400…
55	15.4075	136.037	[M-H]-	135.03	135.03	2.97549	C4H8O5	Threonic acid (Isomer I)	Sugar acids and derivatives	O=C(O)C(O)C(O)CO	JPIJQSOTBSSVTP-UHFFFAOYNA-N	59.01136:638 59.01179:6735 59.01222:27615 59.01265:60327 59.01308:95723 59.01351:100343 59.01394:66013 59.01437:32460 59.0148:7082 60.38594:5495 60.38639:9257 60.38683:10801 60.38728:9098 60.38772:5207 67.00749:5614 67.00801:8908 67.00853:10511 67.00905:9213 67.00957:5537 68.95362:5406 68.95416:10621 68.9547:15536 68.95525:15796 68.95579:10829 68.95633:4073 71.01125:3039 71.01182:7071 71.01239:21…
56	15.4075	150.053	[M-H]-	149.046	149.045	5.04463	C5H10O5	Xylose	Pentoses	O=CC(O)C(O)C(O)CO	PYMYPHUHKUWMLA-VPENINKCSA-N	52.08562:9709 52.08598:13699 52.08633:14148 52.08669:10817 52.08705:5669 57.03349:7508 57.0339:12918 57.03431:14119 57.03471:10077 57.03512:4003 58.00431:4720 58.00473:12883 58.00515:22039 58.00557:26277 58.00599:22339 58.00641:13097 58.00682:4890 59.01003:2372 59.01045:25088 59.01088:14386 59.01143:18130 59.01186:41817 59.01229:121178 59.01272:277298 59.01315:449285 59.01358:512617 59.01401:3578…
57	15.5748	104.108	[M]+	104.107	104.107	-2.01312	C5H14NO	Choline	Cholines	C[N+](C)(C)CCO	OEYIOHPDSNJKLS-UHFFFAOYSA-N	50.9594:158955 50.95974:281568 50.96009:346006 50.96043:309746 50.96078:198702 55.86821:119501 55.8686:249783 55.869:341304 55.86939:327583 55.86979:215529 58.06382:26816 58.06424:171392 58.06466:687084 58.06508:1435386 58.0655:2208270 58.06592:2148053 58.06634:1357017 58.06676:616403 58.06718:148637 59.07205:62240 59.07248:181099 59.07291:391755 59.07334:755693 59.07377:540128 59.0742:363276 59.…
58	15.6079	136.037	[M-H]-	135.03	135.03	2.97549	C4H8O5	Threonic acid (Isomer II)	Sugar acids and derivatives	O=C(O)C(O)C(O)CO	JPIJQSOTBSSVTP-UHFFFAOYNA-N	59.01146:1293 59.01189:5374 59.01232:17692 59.01275:40107 59.01318:64774 59.01361:72457 59.01404:49638 59.01447:25480 59.0149:5274 61.88343:4190 61.88389:8140 61.88435:9481 61.88481:7321 61.88527:3504 68.95145:4544 68.95199:8987 68.95253:11797 68.95307:10781 68.95362:6958 68.95416:3999 68.9547:4495 68.95525:7331 68.95579:9242 68.95633:8506 68.95688:6294 71.01182:4582 71.01239:13736 71.01295:24370…
59	15.6303	180.063	[M-H]-	179.056	179.055	6.23592	C6H12O6	Mannose (Isomer II)	Hexoses	OCC1OC(O)C(O)C(O)C1O	WQZGKKKJIJFFOK-UHFFFAOYNA-N	52.37052:69447 52.37088:139489 52.37124:174978 52.3716:150413 52.37196:84673 53.54832:72554 53.5487:143992 53.54907:180011 53.54944:150086 53.54981:75796 58.00324:67288 58.00365:93420 58.00407:130417 58.00449:352674 58.00491:875624 58.00533:1456625 58.00575:1800279 58.00617:1331418 58.00659:733087 58.00701:163629 59.01065:42503 59.01108:829344 59.01151:1757354 59.01194:3539960 59.01237:8688674 59…
60	15.6959	196.058	[M-H]-	195.051	195.05	4.77403	C6H12O7	D-Gluconic acid (Isomer I)	Medium-chain hydroxy acids and derivatives	OCC(O)C(O)C(O)C(O)C(O)=O	RGHNJXZEOKUKBD-UHFFFAOYNA-N	57.03267:4373 57.03307:14046 57.03349:27684 57.03389:40386 57.0343:34646 57.03471:20110 57.03512:6847 57.03553:2796 59.01141:3946 59.01183:12464 59.01226:38661 59.0127:83646 59.01312:132982 59.01355:144092 59.01398:97020 59.01441:49512 59.01484:11581 68.9547:2434 68.95525:9530 68.95579:15585 68.95633:16199 68.95687:11259 68.95741:5247 68.99653:4786 68.99707:10411 68.99761:14758 68.99816:14604 68.…
61	15.7088	137.048	[M+Na]+	160.037	160.037	0.621857	C7H7NO2	Trigonelline	Alkaloids and derivatives	O=C([O-])C1=CC=C[N+](=C1)C	WWNNZCOKKKDOPX-UHFFFAOYSA-N	51.68533:2268 51.68568:3546 51.68604:3908 51.68639:3087 51.68674:1627 54.2012:1475 54.20158:3179 54.20196:4255 54.20234:3988 54.20272:2599 56.39866:1860 56.39906:3091 56.39946:3738 56.39986:3366 56.40026:2153 58.06467:2630 58.06509:5311 58.06551:7678 58.06593:8299 58.06635:6718 58.06677:3925 58.06719:1645 68.13025:1743 68.13078:3317 68.13132:4273 68.13184:3991 68.13238:2651 68.14518:2346 68.14571…
	15.8232	137.048	[M+H]+	138.055	138.055	1.80957	C7H7NO2			O=C([O-])C1=CC=C[N+](=C1)C	WWNNZCOKKKDOPX-UHFFFAOYSA-N	54.18531:80520 54.18569:129248 54.18607:150564 54.18645:129801 54.18682:76002 58.41917:124015 58.41959:184099 58.42002:186159 58.42044:126543 58.42086:47141 58.42425:67623 58.42467:130465 58.4251:155295 58.42552:128507 58.42595:72821 59.60785:76601 59.60828:127131 59.60872:148882 59.60916:128000 59.60959:76238 60.33944:75431 60.33989:137221 60.34033:163534 60.34077:135884 60.34122:72705 65.10788:…
62	15.8709	145.085	[M+H]+	146.092	146.093	-1.38323	C5H11N3O2	4-Guanidinobutyric acid	Gamma amino acids and derivatives	O=C(O)CCCNC(=N)N	TUHVEAJXIMEOSA-UHFFFAOYSA-N	57.80581:1690 57.80622:2824 57.80664:3406 57.80706:3068 57.80748:1986 60.05428:1368 60.05472:4310 60.05516:14456 60.0556:28827 60.05605:43847 60.05649:42515 60.05693:26682 60.05737:12010 60.05781:2282 64.92641:2184 64.92691:4806 64.92741:7208 64.9279:7709 64.9284:5813 64.92889:2927 64.92939:1055 68.52339:1333 68.52393:2956 68.52447:4310 68.52501:4398 68.52554:3098 68.52608:1311 68.84296:1519 68.8…
63	15.9752	196.058	[M-H]-	195.051	195.05	4.77403	C6H12O7	D-Gluconic acid (Isomer II)	Medium-chain hydroxy acids and derivatives	OCC(O)C(O)C(O)C(O)C(O)=O	RGHNJXZEOKUKBD-UHFFFAOYNA-N	57.03267:4448 57.03307:13935 57.03348:30132 57.03389:47377 57.0343:46551 57.03471:28437 57.03512:11369 57.03553:506 59.01045:4148 59.01088:12072 59.01131:10984 59.01189:17470 59.01232:46614 59.01275:99431 59.01318:157176 59.01361:174072 59.01404:119102 59.01447:61319 59.0149:13105 61.9865:3345 61.98696:10337 61.98742:25664 61.98788:34892 61.98835:27061 61.98881:14744 61.98927:5368 68.98512:6442 6…
64	15.9642	181.074	[M+H]+	182.081	182.082	-3.49009	C9H11NO3	Tyrosine	Tyrosine and derivatives	NC(CC1=CC=C(O)C=C1)C(O)=O	OUYCCCASQSFEME-UHFFFAOYNA-N	56.94159:27667 56.942:65851 56.9424:144534 56.94281:166095 56.94322:113807 56.94363:49475 56.94403:18418 64.31897:29490 64.31946:55041 64.31995:68896 64.32043:61170 64.32092:37273 64.63073:20149 64.63123:43939 64.63171:55774 64.63221:45271 64.63271:22199 65.70029:22909 65.70079:46863 65.70129:65812 65.7018:66326 65.7023:46616 65.70281:20207 68.27447:22978 68.275:42235 68.27554:51363 68.27607:4427…
65	16.1511	165.079	[M+H]+	166.086	166.086	0.902664	C9H11NO2	Phenylalanine	Phenylalanine and derivatives	O=C(O)C(N)CC=1C=CC=CC1	COLNVLDHVKWLRT-UHFFFAOYNA-N	66.47369:1142 66.4742:2729 66.47472:4016 66.47523:4200 66.47574:3205 66.47626:1714 68.23703:459 68.23756:1939 68.2381:4582 68.23863:9669 68.23917:8279 68.2397:4256 68.24023:159 84.95547:1586 84.95621:4169 84.95696:8402 84.9577:24655 84.95844:75733 84.95919:139507 84.95993:198784 84.96067:174179 84.96142:105661 84.96216:41962 84.9629:9299 84.96365:2317 87.04263:1525 87.0434:3014 87.04417:3774 87.0…
66	16.1623	212.09	[M-H]-	211.082	211.082	3.46443	C7H16O7	Volemitol	sugar alcohols	OCC(O)C(O)C(O)C(O)C(O)CO	OXQKEKGBFMQTML-KVTDHHQDSA-N	58.00473:1806 58.00515:4219 58.00556:5956 58.00598:5822 58.0064:3976 58.00682:1785 59.01101:979 59.01144:3174 59.01186:7367 59.01229:19337 59.01273:53600 59.01316:93520 59.01358:126531 59.01402:104099 59.01445:61380 59.01487:20789 59.0153:2318 61.88573:1747 61.88619:3404 61.88665:4385 61.88712:4123 61.88758:2831 61.98742:2402 61.98788:3848 61.98835:4099 61.98881:2997 61.98927:1359 68.76559:2023 6…
67	16.4547	293.147	[M-H2O+H]+	276.144	276.144	0.21228	C12H23NO7	N-Fructosyl isoleucine	N-Fructosyl amino acids	O=C(O)C(NCC1(O)(OC(CO)C(O)C1(O)))C(C)CC	VYGRYVGDPYFVCA-UHFFFAOYNA-N	53.09524:28958 53.0956:41171 53.09597:41571 53.09634:29761 53.09671:13621 55.45507:14839 55.45547:28691 55.45586:37103 55.45625:34761 55.45664:23172 57.03297:17401 57.03337:47871 57.03378:79401 57.03419:88326 57.0346:67436 57.03501:33782 57.03542:10778 57.47958:15058 57.47999:32744 57.4804:42689 57.48082:37687 57.48123:22093 59.03632:24391 59.03675:46821 59.03718:58026 59.03761:49225 59.03804:274…
	16.4776	293.147	[M+H]+	294.155	294.154	0.759192	C12H23NO7			O=C(O)C(NCC1(O)(OC(CO)C(O)C1(O)))C(C)CC	VYGRYVGDPYFVCA-UHFFFAOYNA-N	53.99178:74054 53.99216:127825 53.99253:146337 53.99291:117012 53.99329:60762 60.70604:92067 60.70648:147547 60.70693:169675 60.70738:141872 60.70783:80902 67.96256:21905 67.9631:236376 67.96362:447046 67.96416:556748 67.96469:414784 67.96522:141243 67.96575:42621 81.03241:99967 81.0331:162380 81.0338:184290 81.03448:150167 81.03518:83456 81.87247:110113 81.87317:145517 81.87387:152718 81.87457:1…
	16.5353	293.147	[M-H]-	292.14	292.138	6.09461	C12H23NO7			O=C(O)C(NCC1(O)(OC(CO)C(O)C1(O)))C(C)CC	VYGRYVGDPYFVCA-UHFFFAOYNA-N	52.19666:34281 52.19701:63003 52.19737:76741 52.19773:68477 52.19809:43859 68.78831:27980 68.78885:69388 68.78939:103080 68.78993:104307 68.79047:74562 68.79102:46521 68.79156:53585 68.7921:93753 68.79264:128837 68.79318:122217 68.79372:74235 68.79427:17629 71.01182:38447 71.01239:88285 71.01295:130209 71.01352:137052 71.01409:105584 71.01466:57173 73.02728:56274 73.02786:102924 73.02846:142935 7…
68	16.6164	103.063	[M+H]+	104.071	104.071	-3.84431	C4H9NO2	4-Aminobutyric acid Syn. 4-Aminobutanoic acid / GABA	Gamma amino acids and derivatives	NCCCC(O)=O	BTCSSZJGUNDROE-UHFFFAOYSA-N	58.06427:15512 58.06469:80928 58.06511:170319 58.06553:264571 58.06595:254527 58.06637:157638 58.06679:68458 58.06721:12210 60.07981:20024 60.08025:66655 60.08069:137231 60.08113:210301 60.08157:202880 60.08202:127895 60.08246:58329 60.0829:16718 63.43349:25119 63.43397:44316 63.43445:52145 63.43493:42961 63.43541:22971 68.04817:15487 68.04871:83243 68.04923:186221 68.04977:295259 68.0503:286253 …
69	17.1454	147.053	[M-H]-	146.046	146.046	1.96021	C5H9NO4	L-Glutamic acid (Isomer I)	Glutamic acid and derivatives	N[C@@H](CCC(O)=O)C(O)=O	WHUUTDBJXJRKMK-VKHMYHEASA-N	71.01239:1367 71.01295:3719 71.01353:5683 71.01409:5723 71.01466:3792 71.01523:1494 74.02386:1741 74.02446:2960 74.02506:3407 74.02567:2767 74.02627:1477 78.59653:1651 78.59719:2901 78.59785:3407 78.59851:2885 78.59917:1742 83.52525:1246 83.52597:2592 83.5267:3278 83.52742:2763 83.52814:1451 85.02769:1654 85.02844:3209 85.02918:4171 85.02993:3926 85.03067:2660 85.03141:1212 87.00648:2068 87.00725…
70	17.1788	342.116	[M+Na]+	365.105	365.106	-0.732884	C12H22O11	Melibiose (Isomer I)	O-glycosyl compounds	OCC1OC(OCC2OC(O)C(O)C(O)C2O)C(O)C(O)C1O	DLRVVLDZNNYCBX-ABXHMFFYSA-N	51.63392:35960 51.63427:66238 51.63462:82425 51.63498:71722 51.63533:41407 66.62454:33012 66.62505:78306 66.62557:121248 66.62609:126152 66.6266:87645 66.62712:35359 68.10146:15381 68.10199:45236 68.10252:153468 68.10306:234838 68.10358:259310 68.10412:174409 68.10465:83296 91.5344:27643 91.53523:54659 91.53606:73596 91.5369:73722 91.53773:54166 91.53856:26203 128.37619:31469 128.37756:60701 128.…
71	17.2464	342.116	[M+NH4]+	360.15	360.149	3.71184	C12H22O11	Isomaltulose	O-glycosyl compounds	OCC1OC(OCC2OC(O)(CO)C(O)C2O)C(O)C(O)C1O	PVXPPJIGRGXGCY-TZLCEDOOSA-N	55.01711:57389 55.0175:151427 55.01789:290948 55.01828:396064 55.01866:391527 55.01905:278248 55.01944:135064 55.01982:46529 57.03299:61084 57.03339:157154 57.0338:251012 57.03421:276577 57.03462:212410 57.03503:107421 58.86678:112435 58.86721:166970 58.86763:174370 58.86806:129805 58.86849:63230 67.80769:40557 67.80821:206621 67.80875:438074 67.80927:669068 67.80981:619650 67.81033:372118 67.810…
72	17.2581	342.116	[M-H]-	341.109	341.108	2.75537	C12H22O11	Trehalose	disaccharide	OCC1OC(OC2OC(CO)C(O)C(O)C2O)C(O)C(O)C1O	HDTRYLNUVZCQOY-LIZSDCNHSA-N	53.13016:946049 53.13052:1399511 53.13089:1504404 53.13126:1165419 53.13163:579042 57.03266:573678 57.03307:1327533 57.03348:2200108 57.03389:2726849 57.03429:2533214 57.0347:1692925 57.03511:723931 58.00388:325928 58.0043:1062541 58.00472:2981593 58.00514:5097456 58.00556:6644765 58.00598:5300416 58.0064:3039731 58.00682:918481 58.00723:507561 59.01046:557182 59.01089:1863844 59.01133:3318644 59…
73	17.2695	129.043	[M+H]+	130.05	130.05	-0.273587	C5H7NO3	Pyroglutamic acid	Alpha amino acids and derivatives	O=C(O)C1N=C(O)CC1	ODHCTXKNWHHXJC-UHFFFAOYNA-N	56.04884:852 56.04923:2876 56.04963:5814 56.05003:7698 56.05043:7118 56.05083:4598 56.05122:1951 57.06936:751 57.06976:2857 57.07017:5207 57.07058:6138 57.07099:4930 57.0714:2568 68.91669:1128 68.91724:2689 68.91778:3656 68.91833:3339 68.91887:2051 69.01609:616 69.01664:2623 69.01718:5698 69.01772:8239 69.01827:8530 69.01881:6398 69.01936:3424 69.0199:1392 70.06358:736 70.06414:4413 70.0647:9903 …
74	17.2926	147.053	[M+H]+	148.06	148.061	-1.82952	C5H9NO4	L-Glutamic acid (Isomer II)	Glutamic acid and derivatives	N[C@@H](CCC(O)=O)C(O)=O	WHUUTDBJXJRKMK-VKHMYHEASA-N	51.84393:5824 51.84428:9928 51.84463:11612 51.84499:9816 51.84534:5824 58.59361:4008 58.59403:7987 58.59446:9977 58.59488:8652 58.59531:5105 62.95234:4351 62.95281:8240 62.95329:9855 62.95376:7996 62.95423:4003 68.84134:3962 68.84188:7833 68.84242:10659 68.84296:10316 68.84351:7202 68.84459:5911 68.84513:10582 68.84567:14765 68.84621:14835 68.84676:10693 68.8473:5161 84.0391:4623 84.03983:7536 84…
75	17.3822	119.058	[M+H]+	120.066	120.066	-0.711945	C4H9NO3	Threonine (Isomer I)	L-alpha-amino acids	CC(O)C(N)C(O)=O	AYFVYJQAPQTCCC-UHFFFAOYNA-N	56.04771:10760 56.04811:20803 56.0485:43499 56.0489:122508 56.0493:355956 56.0497:624494 56.0501:843334 56.0505:688893 56.05089:406967 56.05129:141649 56.05169:26952 56.05209:2737 57.03298:4785 57.03339:13102 57.0338:21791 57.03421:24680 57.03462:19674 57.03503:10757 57.03543:3666 58.06467:4316 58.06509:10774 58.06551:15230 58.06593:14054 58.06635:8281 69.1866:6880 69.18715:11847 69.18769:12562 6…
76	17.465	119.058	[M-H]-	118.051	118.05	3.99556	C4H9NO3	Threonine (Isomer II)	L-alpha-amino acids	CC(O)C(N)C(O)=O	AYFVYJQAPQTCCC-UHFFFAOYNA-N	65.05644:4840 65.05694:8164 65.05743:9687 65.05793:8514 65.05843:5621 72.00559:7732 72.00617:17493 72.00675:50879 72.00733:162697 72.00791:350294 72.00849:553743 72.00907:589357 72.00965:394162 72.01023:199747 72.01081:52573 72.01139:11003 72.01197:9258 72.01247:10250 72.01305:6208 73.0113:4452 73.01189:9125 73.01248:12096 73.01308:11408 73.01366:7758 73.01426:3589 74.0209:3434 74.02151:9685 74.0…
77	18.0194	165.046	[M+H]+	166.053	166.054	-1.59455	C5H11NO3S	Methioninesulfoxide	Alpha amino acids	O=C(O)C(N)CCS(=O)C	QEFRNWWLZKMPFJ-UHFFFAOYNA-N	56.04725:4696 56.04765:8606 56.04805:10810 56.04844:17156 56.04884:55453 56.04924:183588 56.04964:345156 56.05003:498191 56.05043:444064 56.05083:272461 56.05123:114152 56.05163:30241 56.05202:9697 56.05242:8170 56.05282:3000 58.80215:2804 58.80257:5102 58.803:6290 58.80343:5655 58.80386:3716 59.39066:3803 59.39109:4998 59.39153:5532 59.39196:5109 59.39239:3688 61.0104:3665 61.01085:7556 61.0113:…
78	18.0194	342.116	[M+Na]+	365.105	365.106	-1.00678	C12H22O11	Melibiose (Isomer II)	O-glycosyl compounds	OCC1OC(OCC2OC(O)C(O)C(O)C2O)C(O)C(O)C1O	DLRVVLDZNNYCBX-ABXHMFFYSA-N	68.87114:4069 68.87168:8380 68.87222:12085 68.87276:11968 68.87331:8121 68.87385:3319 71.92419:3356 71.92477:6785 71.92535:9361 71.92593:9556 71.92651:7171 71.92709:3694 76.02586:5420 76.0265:8007 76.02712:8754 76.02775:7236 76.02838:4250 86.32928:4154 86.33004:7377 86.3308:8745 86.33156:7237 86.33232:3910 86.79134:4779 86.79211:7899 86.79288:8684 86.79364:6529 86.79441:3119 92.91689:3217 92.9177…
79	18.101	146.069	[M-H]-	145.062	145.061	3.24468	C5H10N2O3	Glutamine	D-alpha-amino acids	O=C(O)C(N)CCC(=N)O	ZDXPYRJPNDTMRX-GSVOUGTGSA-N	58.02862:15040 58.02904:28184 58.02946:33683 58.02988:27607 58.03029:14909 68.81158:9426 68.81213:22667 68.81267:41586 68.81321:65316 68.81375:40819 68.81429:24377 68.81483:9166 72.00784:20835 72.00842:31614 72.009:37491 72.00957:35066 72.01015:25297 72.01073:13275 74.02265:5529 74.02325:18880 74.02386:36011 74.02446:70814 74.02506:57922 74.02567:26840 74.02627:11321 78.8894:13882 78.89006:23368 …
	18.1355	146.069	[M+H]+	147.076	147.076	0.091925	C5H10N2O3			NC(CCC(O)=N)C(O)=O	ZDXPYRJPNDTMRX-UHFFFAOYNA-N	53.92113:9172 53.9215:15460 53.92188:18885 53.92225:17357 53.92263:11533 64.92641:8013 64.92691:18090 64.92741:26340 64.92791:26777 64.92841:18868 64.9289:8193 67.72727:7693 67.7278:13254 67.72832:15696 67.72886:13459 67.72939:7949 68.77314:4338 68.77368:14285 68.77422:27451 68.77477:35192 68.77531:31375 68.77585:18871 68.77638:6870 75.79318:7979 75.79381:13855 75.79443:16162 75.79506:13302 75.79…
80	18.1243	105.043	[M-H]-	104.035	104.035	5.01349	C3H7NO3	Serine	Serine and derivatives	O=C(O)C(N)CO	MTCFGRXMJLQNBG-UHFFFAOYNA-N	54.04145:4316 54.04182:7485 54.0422:9000 54.04258:7751 54.04295:4706 54.77477:2564 54.77516:5058 54.77554:6216 54.77592:5205 54.77631:2857 67.40822:2917 67.40874:5935 67.40927:7519 67.4098:6468 67.41032:3653 72.00378:2621 72.00436:9519 72.00494:15437 72.00551:22826 72.00609:22827 72.00667:56521 72.00725:201403 72.00783:501978 72.00841:827066 72.00899:965331 72.00957:688184 72.01015:376301 72.0107…
	18.1588	105.043	[M+H]+	106.05	106.05	-1.27846	C3H7NO3			O=C(O)C(N)CO	MTCFGRXMJLQNBG-UHFFFAOYSA-N	56.80777:2025 56.80817:4323 56.80857:5495 56.80898:4772 56.80939:2821 57.18318:2750 57.18359:4925 57.184:5806 57.18441:4651 57.18482:2327 60.0414:893 60.04184:9830 60.04228:34294 60.04272:44247 60.04316:102020 60.04361:362441 60.04405:1136342 60.04449:2013935 60.04493:2736959 60.04537:2257837 60.04581:1351272 60.04625:511467 60.0467:140285 60.04713:44044 60.04758:32463 60.04802:5735 69.47456:2693…
81	18.311	344.132	[M-H]-	343.125	343.125	0.261946	C12H24O11	Maltitol	Fatty acyl glycosides of mono- and disaccharides	OC[C@H](O)[C@@H](O)[C@H](O[C@H]1O[C@H](CO)[C@@H](O)[C@H](O)[C@H]1O)[C@H](O)CO	VQHSOMBJVWLPSR-WUJBLJFYSA-N	51.84017:3081 51.84053:5414 51.84088:6205 51.84123:4889 51.84159:2475 52.64001:2988 52.64038:4481 52.64074:4993 52.6411:4171 52.64146:2470 55.01775:3810 55.01814:6256 55.01853:7123 55.01891:5855 55.0193:3354 57.03307:1949 57.03348:4465 57.03389:6224 57.03429:5934 57.0347:3725 58.00388:1304 58.0043:3670 58.00472:9863 58.00514:15999 58.00556:17372 58.00598:11308 58.0064:5166 58.00682:2134 59.01056:…
82	18.4025	132.053	[M-H]-	131.046	131.046	1.68322	C4H8N2O3	Asparagine	Asparagine and derivatives	O=C(O)C(N)CC(=O)N	DCXYFEDJOCDNAF-UHFFFAOYSA-N	55.97786:3233 55.97825:5423 55.97865:6282 55.97905:5160 55.97944:2828 58.02778:1261 58.0282:4271 58.02862:13298 58.02904:21325 58.02945:23268 58.02987:15448 58.03029:7447 58.03071:1185 61.98696:3021 61.98743:5200 61.98789:6041 61.98835:4954 61.98882:2718 69.01392:3530 69.01447:7389 69.01501:11259 69.01556:11893 69.0161:8793 69.01665:4369 70.02641:2552 70.02696:4165 70.02752:12298 70.02808:39644 7…
	18.4143	132.053	[M+H]+	133.061	133.061	-1.77798	C4H8N2O3			NC(CC(O)=N)C(O)=O	DCXYFEDJOCDNAF-UHFFFAOYNA-N	57.33975:2689 57.34016:4564 57.34058:5055 57.34099:3829 57.3414:1847 60.02332:2205 60.02377:4262 60.0242:5263 60.02465:4475 60.02509:2513 68.9699:3455 68.97044:6783 68.97099:9001 68.97153:8546 68.97207:5817 68.97262:2645 70.02757:2403 70.02812:5283 70.02868:11349 70.02924:14125 70.02979:7735 70.03035:4583 70.0309:1837 74.01904:399 74.01964:4477 74.02025:4795 74.02085:9357 74.02145:13365 74.02206:…
83	18.5305	342.116	[M+Na]+	365.105	365.106	-1.55456	C12H22O11	Melibiose (Isomer III)	O-glycosyl compounds	OCC1OC(OCC2OC(O)C(O)C(O)C2O)C(O)C(O)C1O	DLRVVLDZNNYCBX-ABXHMFFYSA-N	58.74873:2301 58.74916:4135 58.74958:5066 58.75001:4574 58.75043:3041 68.80505:2907 68.8056:5806 68.80613:8456 68.80667:8231 68.80721:5139 68.80775:1517 98.98209:3229 98.98302:6306 98.98396:8182 98.98489:7497 98.98582:4809 98.98676:1937 99.35108:2303 99.35202:4723 99.35296:6101 99.3539:5358 99.35484:3075 99.93591:3324 99.93686:5349 99.93781:6303 99.93876:5642 99.9397:3692 100.20934:2415 100.21029…
84	18.838	504.169	[M+Na]+	527.158	527.156	3.70993	C18H32O16	Melezitose (Isomer I)	Oligosaccharides	OCC1OC(OC2C(O)C(OC2(OC3OC(CO)C(O)C(O)C3O)CO)CO)C(O)C(O)C1O	QWIZNVHXZXRPDR-WSCXOGSTSA-N	51.42694:1225 51.42729:4161 51.42764:6894 51.42799:7493 51.42834:5584 51.42869:2852 67.36505:6382 67.36557:16550 67.3661:24474 67.36662:20177 67.36715:12754 67.36767:1820 96.9844:2266 96.9853:5212 96.98621:6614 96.98711:5568 101.88928:2189 101.89026:4546 101.89124:6246 101.89221:6075 101.89319:4034 108.75465:3806 108.75573:6643 108.75681:7997 108.75788:6782 108.75896:3877 185.02762:4049 185.03001…
	18.8495	504.169	[M-H]-	503.162	503.161	2.51048	C18H32O16			OC[C@H]1O[C@@](CO)(O[C@H]2O[C@H](CO)[C@@H](O)[C@H](O)[C@H]2O)[C@@H](O[C@H]2O[C@H](CO)[C@@H](O)[C@H](O)[C@H]2O)[C@@H]1O	QWIZNVHXZXRPDR-WSCXOGSTSA-N	55.01735:1950 55.01774:4619 55.01813:6774 55.01851:6890 55.0189:4929 55.01929:2324 57.03265:984 57.03306:2890 57.03347:5842 57.03387:10986 57.03428:10625 57.03469:5321 57.0351:2421 57.03551:768 57.17628:2077 57.17669:3562 57.1771:4337 57.17751:3840 57.17792:2333 58.00429:2080 58.00471:6488 58.00513:11541 58.00555:14372 58.00597:10280 58.00639:5174 58.00681:1448 59.01094:3458 59.01137:12860 59.011…
	18.8629	504.169	[M+NH4]+	522.203	522.204	-1.60834	C18H32O16			OCC1OC(OC2C(O)C(OC2(OC3OC(CO)C(O)C(O)C3O)CO)CO)C(O)C(O)C1O	QWIZNVHXZXRPDR-WSCXOGSTSA-N	51.82941:2568 51.82976:3739 51.83011:4156 51.83047:3535 51.83082:2174 53.30685:1618 53.30722:3174 53.30759:4182 53.30796:3801 53.30832:2175 55.01672:842 55.01711:2215 55.01749:7285 55.01788:13222 55.01827:18577 55.01865:16212 55.01904:9582 55.01943:3266 57.03257:1538 57.03298:4297 57.03339:9979 57.03379:16270 57.0342:17524 57.03461:11444 57.03502:5358 57.03543:633 61.02803:3176 61.02848:5766 61.0…
85	19.1321	504.169	[M-H]-	503.162	503.161	2.31174	C18H32O16	Melezitose (Isomer II)	Oligosaccharides	OC[C@H]1O[C@@](CO)(O[C@H]2O[C@H](CO)[C@@H](O)[C@H](O)[C@H]2O)[C@@H](O[C@H]2O[C@H](CO)[C@@H](O)[C@H](O)[C@H]2O)[C@@H]1O	QWIZNVHXZXRPDR-WSCXOGSTSA-N	50.94686:2246 50.9472:3582 50.94755:4049 50.9479:3330 50.94824:1868 56.09997:1581 56.10037:3281 56.10077:4079 56.10117:3385 56.10157:1773 57.03307:1360 57.03348:3421 57.03389:4798 57.0343:4442 57.03471:2716 59.0102:79 59.01064:2582 59.01107:7353 59.01149:12566 59.01192:25542 59.01236:67100 59.01279:130634 59.01321:197946 59.01365:195933 59.01408:123454 59.0145:55279 59.01493:8052 61.98696:2099 61…
86	19.143	504.169	[M+Na]+	527.158	527.156	3.52023	C18H32O16	Maltotriose (Isomer I)	Oligosaccharides	OCC1OC(OC2C(O)C(O)C(OC2CO)OC3C(O)C(O)C(O)OC3CO)C(O)C(O)C1O	FYGDTMLNYKFZSV-PXXRMHSHSA-N	51.42694:1216 51.42729:4749 51.42764:8198 51.42799:9199 51.42834:7050 51.42869:3637 51.6487:2313 51.64905:4329 51.6494:5280 51.64975:4512 51.6501:2610 67.06768:3023 67.0682:4774 67.06873:5361 67.06924:4518 67.06976:2823 67.36243:1015 67.36295:6031 67.36347:13253 67.364:24502 67.36452:36232 67.36504:34697 67.36557:20681 67.3661:7497 68.54114:3603 68.54167:4894 68.54221:5455 68.54276:4807 68.54329:…
87	19.3307	504.169	[M+Na]+	527.158	527.156	4.08932	C18H32O16	Maltotriose (Isomer II)	Oligosaccharides	OCC1OC(OC2C(O)C(O)C(OC2CO)OC3C(O)C(O)C(O)OC3CO)C(O)C(O)C1O	FYGDTMLNYKFZSV-PXXRMHSHSA-N	51.42694:1155 51.4273:4125 51.42764:7335 51.42799:8472 51.42834:6685 51.42869:3579 51.42904:1580 66.76814:2023 66.76866:3525 66.76917:4168 66.76969:3549 66.77021:2111 67.48108:2399 67.48161:3787 67.48213:4239 67.48266:3392 67.48318:1752 69.48774:2038 69.48829:3682 69.48884:4567 69.48939:4060 69.48994:2659 74.22533:1782 74.22594:3435 74.22655:4361 74.22715:4008 74.22776:2689 88.12307:1932 88.12386…
88	19.3421	504.169	[M-H]-	503.162	503.161	2.51048	C18H32O16	Raffinose	Oligosaccharides	OC[C@H]1O[C@@](CO)(O[C@H]2O[C@H](CO[C@H]3O[C@H](CO)[C@H](O)[C@H](O)[C@H]3O)[C@@H](O)[C@H](O)[C@H]2O)[C@@H](O)[C@@H]1O	MUPFEKGTMRGPLJ-ZQSKZDJDSA-N	57.03346:2754 57.03387:4436 57.03428:4711 57.03469:3440 57.0351:1599 58.00387:1072 58.00429:3315 58.00471:9342 58.00513:15903 58.00555:20079 58.00597:15248 58.00638:8633 58.0068:2351 58.00722:1352 59.0109:7651 59.01133:13913 59.01176:38880 59.01219:126472 59.01262:308184 59.01305:506313 59.01348:593524 59.01391:425365 59.01434:233468 59.01477:68475 59.0152:14792 59.01563:6376 59.01602:7537 59.016…
89	21.8795	155.069	[M-H]-	154.062	154.061	4.57659	C6H9N3O2	L-Histidine	Histidine and derivatives	O=C(O)C(N)CC1=CN=CN1	HNDVDQJCIGZPNO-UHFFFAOYSA-N	61.98572:3910 61.98618:12604 61.98664:34046 61.98711:90441 61.98757:153908 61.98803:201872 61.98849:160011 61.98896:93711 61.98942:29431 61.98988:3465 66.99188:956 66.99241:2412 66.99293:7049 66.99345:12569 66.99397:17243 66.99448:14103 66.995:8087 66.99553:2252 67.02778:1083 67.0283:2373 67.02882:7103 67.02934:12070 67.02986:14957 67.03038:10899 67.0309:5826 67.03142:2158 67.03194:896 69.56798:2…
90	22.2798	174.112	[M+H]+	175.119	175.118	3.69475	C6H14N4O2	L-Arginine	L-alpha-amino acids	O=C(O)C(N)CCCN=C(N)N	ODKSFYDXXFIFQN-BYPYZUCNSA-N	55.42768:8985 55.42807:16745 55.42846:20702 55.42885:18134 55.42924:11038 60.05258:5908 60.05302:22246 60.05346:27078 60.0539:72924 60.05434:130569 60.05479:299161 60.05523:830611 60.05567:1535937 60.05611:2219605 60.05655:2008200 60.05699:1224849 60.05743:495495 60.05788:80278 60.60926:13828 60.60971:20278 60.61016:21719 60.6106:17041 60.61105:8991 68.02424:14184 68.02477:20450 68.02531:21522 68…
	I, II, III… etc. denote isomers.
	* Peak numbers were assigned according to the overall elution order.
	** Metabolites that were tentatively identified based on the precursor ion and MS/MS spectra using the MS-Dial Program and the libraries MassBank of North America and NIST 2014 MS/MS library.
	Other ions were found but they have not been included
	*** Small molecules approved and coded from NCGC: The National Institute of Health (NIH) of Chemical Genomic Center.
	Small molecules approved and coded from MCULE: Online drug discovery platform.

## Sheet: TABLE S2
Table S2 - List of putatively identified compounds by LC-HRMS/MS in the extract of Non-germinated seed Chenopodium quinoa.
	Retention time* (min)	Theoretical mass (neutral form)	Adduct type	Theoretical (m/z)	Measured (m/z)	Δ (ppm)	Molecular Formula (neutral form)	Predicted metabolite	Chemical group	SMILES	InChIKey	MS/MS spectrum** (m/z : Absolute Intensity)
1	3.19028	340.189	[M-H]-	339.181	339.181	1.81903	C18H28O6	[5-acetyloxy-3-(hydroxymethyl)-2-oxo-6-propan-2-ylcyclohex-3-en-1-yl] 3-methylpentanoate	Menthane monoterpenoids	O=C(OC1C=C(C(=O)C(OC(=O)CC(C)CC)C1C(C)C)CO)C	MPXXSICHRNCHHK-UHFFFAOYSA-N	54.0535:14391 54.05388:25853 54.05426:31307 54.05463:27265 54.05501:16746 59.01217:3565 59.0126:16315 59.01303:35026 59.01346:77849 59.01389:69555 59.01432:40515 59.01475:17648 59.01518:6373 65.06539:15289 65.06589:24964 65.06639:28398 65.06689:22823 65.06738:11549 67.88092:39486 67.88145:77475 67.88198:94675 67.88251:41257 67.88304:18478 67.88357:4332 97.00052:13167 97.00143:25384 97.00233:30091…
2	3.71555	145.053	[M-H]-	144.045	144.045	1.33555	C9H7NO	2-hydroxyquinoline	Hydroquinolones	OC=1N=C2C=CC=CC2=CC1	LISFMEBWQUVKPJ-UHFFFAOYSA-N	68.85003:1364 68.85057:3253 68.85111:4585 68.85165:4390 68.8522:2847 68.85274:1209 83.04816:1228 83.04887:3266 83.04959:5354 83.05031:6084 83.05103:4915 83.05174:2716 83.05246:929 96.7609:1963 96.7618:2879 96.7627:3164 96.76361:2699 96.76451:1720 99.07986:1440 99.0808:2780 99.08173:3374 99.08266:2748 99.0836:1359 101.05688:606 101.05785:4871 101.05882:13928 101.05978:23727 101.06074:28762 101.061…
3	3.7378	122.037	[M-H]-	121.03	121.029	0.0659343	C7H6O2	3-hydroxybenzaldehyde	Phenolic compounds	O=Cc1cccc(O)c1	IAVREABSGIHHMO-UHFFFAOYSA-N	50.44779:22434 50.44814:39614 50.44847:48051 50.44881:41749 50.44915:24358 57.09071:26005 57.09112:48387 57.09153:62881 57.09193:59852 57.09234:40722 66.70424:33900 66.70476:52811 66.70528:58249 66.70579:47164 66.70631:27064 68.98729:29502 68.98783:58770 68.98837:69158 68.98892:53491 68.98946:29608 68.99055:39627 68.99109:62981 68.99164:70551 68.99218:56343 68.99272:31963 93.03188:26954 93.03273:…
4	3.7826	206.058	[M-H]-	205.051	205.05	2.62023	C11H10O4	Isoeugenitol	Chromones	O=C1C=C(OC=2C1=C(O)C=C(O)C2C)C	XSSGQRFNGHRFBC-UHFFFAOYSA-N	61.98627:1441 61.98674:3528 61.9872:9685 61.98766:19650 61.98813:30449 61.98859:31015 61.98905:19682 61.98952:8898 61.98998:1127 66.29799:1454 66.2985:2764 66.29901:3402 66.29952:2837 66.30003:1485 68.31468:2753 68.31522:7534 68.31576:6903 68.31629:4243 68.31683:1369 87.00725:2662 87.00801:3992 87.00878:4160 87.00955:3020 87.01032:1375 93.03116:1554 93.03201:5788 93.03286:17771 93.03371:30690 93.…
5	3.80492	152.047	[M-H]-	151.04	151.04	-1.50569	C8H8O3	4-hydroxyphenylacetic acid	1-hydroxy-2-unsubstituted benzenoids	O=C(O)CC1=CC=C(O)C=C1	XQXPVVBIMDBYFF-UHFFFAOYSA-N	56.14782:1834 56.14822:2916 56.14862:3206 56.14902:2598 56.14942:1550 62.82986:2390 62.83034:3485 62.83081:3821 62.83128:3248 62.83176:2085 65.24493:1788 65.24543:3214 65.24593:4051 65.24643:3862 65.24693:2787 65.24743:1439 66.03311:1015 66.03362:3089 66.03413:5576 66.03464:7043 66.03515:6506 66.03565:4376 66.03616:2055 68.09142:1529 68.09196:4700 68.09249:7773 68.09303:6620 68.09355:1865 68.0956…
6	3.85027	168.042	[M-H]-	167.035	167.035	-1.87278	C8H8O4	3,4-dihydroxyphenylacetate (Isomer I) Syn. Homoprotocatechuic acid	Catechols	O=C(O)CC1=CC=C(O)C(O)=C1	CFFZDZCDUFSOFZ-UHFFFAOYSA-N	61.98696:1923 61.98742:4414 61.98788:6692 61.98835:7303 61.98881:5865 61.98927:3413 61.98973:1402 68.00359:1252 68.00413:1843 68.00465:7097 68.00519:12677 68.00572:16423 68.00625:12291 68.00678:6670 68.00732:1564 68.32111:2320 68.32164:3267 68.32218:3457 68.32272:2763 68.32325:1554 69.0335:2603 69.03404:4304 69.03458:4991 69.03513:4192 69.03568:2429 71.19489:2031 71.19546:3510 71.19603:3996 71.19…
7	3.89483	154.027	[M-H]-	153.019	153.019	4.16405	C7H6O4	Pyrocatechuic acid (Isomer I)	Salicylic acids	O=C(O)C=1C=CC=C(O)C1O	GLDQAMYCGOIJDV-UHFFFAOYSA-N	50.69743:3899 50.69778:6903 50.69812:7960 50.69846:6283 50.6988:3208 56.79083:3996 56.79124:7030 56.79165:8234 56.79205:6817 56.79245:3892 59.78617:3380 59.78661:6061 59.78705:7103 59.78749:5780 59.78792:3102 65.00174:1701 65.00224:5700 65.00273:10281 65.00323:12262 65.00372:10112 65.00422:5615 65.03753:1684 65.03803:4908 65.03853:13871 65.03902:23443 65.03952:26541 65.04002:18095 65.04052:9062 6…
8	3.96193	130.027	[M-H]-	129.019	129.019	0.288174	C5H6O4	Citraconic acid	Methyl-branched fatty acids	C\C(=C/C(O)=O)C(O)=O	HNEGQIOMVPPMNR-NSCUHMNNSA-N	57.51976:12500 57.52017:21053 57.52058:25056 57.521:21741 57.52141:13239 67.48544:9815 67.48596:19735 67.48649:25196 67.48701:21897 67.48754:12097 68.94059:13748 68.94113:30053 68.94167:42448 68.94221:42306 68.94276:29948 68.94331:14854 69.06234:12510 69.06288:19453 69.06343:21953 69.06397:18347 69.06451:10487 85.02557:36578 85.02631:123270 85.02705:398138 85.02779:1183902 85.02854:2106177 85.029…
9	4.12632	164.047	[M-H]-	163.04	163.04	1.05851	C9H8O3	3-Hydroxycinnamic acid	Hydroxycinnamic acids	OC(=O)C=CC1=CC(O)=CC=C1	KKSDGJDHHZEWEP-UHFFFAOYSA-N	55.9711:5562 55.9715:11501 55.97189:14971 55.97229:13529 55.97269:8565 61.98656:4748 61.98702:20526 61.98748:50418 61.98795:82668 61.98841:91610 61.98887:61742 61.98933:30615 61.9898:6308 66.0092:7019 66.0097:12467 66.01022:14638 66.01073:12338 66.01123:7300 67.98445:2706 67.98499:10806 67.98552:38323 67.98605:54046 67.98658:48135 67.98711:25490 67.98764:4330 67.98923:15275 67.98977:16198 67.9903…
10	4.19697	132.079	[M-H]-	131.071	131.071	3.60704	C6H12O3	2-Hydroxyisocaproic acid	Hydroxy fatty acids	CC(C)CC(O)C(O)=O	LVRFTAZAXQPQHI-UHFFFAOYNA-N	61.53499:7000 61.53545:11437 61.53591:13353 61.53637:11845 61.53682:7997 69.03296:4777 69.0335:12720 69.03405:19185 69.03459:19563 69.03513:13841 69.03568:6462 69.61147:8874 69.61202:14395 69.61257:15363 69.61312:10889 69.61367:4375 72.93327:5096 72.93386:10601 72.93446:13458 72.93504:11325 72.93564:5856 85.06196:6631 85.0627:36737 85.06345:135353 85.06419:407928 85.06493:717306 85.06567:972150 8…
11	4.19697	160.074	[M-H]-	159.066	159.066	1.178	C7H12O4	3-Methyladipic acid	Medium-chain fatty acids	O=C(O)CCC(C)CC(=O)O	SYEOWUNSTUDKGM-UHFFFAOYNA-N	50.03849:1719 50.03883:3667 50.03916:4846 50.0395:4372 50.03983:2580 54.98449:2435 54.98488:4283 54.98527:4980 54.98565:4049 54.98604:2191 57.03307:2163 57.03348:6288 57.03389:11415 57.0343:15395 57.03471:12245 57.03512:7010 57.03553:2223 59.01189:1292 59.01232:2566 59.01275:8563 59.01318:16638 59.01361:24668 59.01404:22948 59.01447:13928 59.0149:5598 59.01533:264 61.98621:1268 61.98667:3534 61.9…
12	4.2213	168.042	[M-H]-	167.035	167.034	4.11399	C8H8O4	3,4-dihydroxyphenylacetate (Isomer II) Syn. Homoprotocatechuic acid	Catechols	O=C(O)CC1=CC=C(O)C(O)=C1	CFFZDZCDUFSOFZ-UHFFFAOYSA-N	54.75517:37327 54.75555:70918 54.75594:90220 54.75632:81958 54.75671:51199 60.44427:34378 60.44472:65936 60.44516:82445 60.44561:71569 60.44606:41119 61.98696:52825 61.98742:109510 61.98788:144092 61.98835:129713 61.98881:78092 61.98927:28007 68.94221:45814 68.94276:89752 68.9433:123575 68.94384:121419 68.94438:84098 68.94492:37612 82.95206:63582 82.95278:107428 82.9535:131199 82.95422:119480 82.…
13	4.29182	154.027	[M-H]-	153.019	153.02	-1.71756	C7H6O4	Pyrocatechuic acid (Isomer II)	Salicylic acids	O=C(O)C=1C=CC=C(O)C1O	GLDQAMYCGOIJDV-UHFFFAOYSA-N	54.62324:9740 54.62362:13958 54.624:14521 54.62439:11398 54.62477:6509 59.10815:7806 59.10858:12515 59.10901:13954 59.10944:11267 59.10987:6312 60.77044:7353 60.77089:11198 60.77134:13260 60.77179:12603 60.77224:9428 65.03753:3188 65.03803:8483 65.03853:23387 65.03902:39425 65.03952:46761 65.04002:32881 65.04052:17043 65.04102:7422 65.04151:3522 67.93877:1960 67.93929:9002 67.93983:35543 67.94035…
14	4.43025	138.032	[M-H]-	137.024	137.024	0.894585	C7H6O3	Salicylic acid	Salicylic acids	OC(=O)C1=CC=CC=C1O	YGSDEFSMJLZEOE-UHFFFAOYSA-N	51.11002:49949 51.11036:76206 51.11071:80796 51.11105:59925 51.1114:27286 54.50171:32177 54.50209:63688 54.50247:79278 54.50285:67436 54.50323:38469 60.02095:30715 60.02139:61871 60.02183:86998 60.02227:88391 60.02271:62906 60.02315:25778 61.96984:43280 61.9703:74160 61.97076:83786 61.97123:63594 61.97169:28946 69.42239:56248 69.42294:113276 69.42349:149963 69.42404:138862 69.42458:89496 69.42513…
15	4.65853	146.058	[M-H]-	145.051	145.051	0.257014	C6H10O4	2-Methylglutaric acid	Methyl-branched fatty acids	CC(CCC(O)=O)C(O)=O	AQYCMVICBNBXNA-UHFFFAOYNA-N	53.71369:1607 53.71407:3718 53.71444:5087 53.71481:4787 53.71519:3098 57.03308:2642 57.03349:5439 57.0339:7446 57.03431:7165 57.03471:4747 57.03512:1957 68.82674:1107 68.82729:4083 68.82783:6990 68.82837:7836 68.82891:6045 68.82945:3468 68.82999:2706 68.83054:4366 68.83107:6431 68.83161:6499 68.83215:4198 68.8327:1176 78.9193:2451 78.91997:3962 78.92063:4758 78.9213:4335 78.92197:2881 81.03304:24…
16	4.74763	132.042	[M-H]-	131.035	131.035	2.19163	C5H8O4	Glutaric acid (Isomer I)	Dicarboxylic acids and derivatives	OC(=O)CCCC(O)=O	JFCQEDHGNNZCLN-UHFFFAOYSA-N	51.35098:8704 51.35133:14824 51.35168:17209 51.35203:14302 51.35238:8097 60.31748:6757 60.31792:13576 60.31836:16949 60.31881:14872 60.31925:8999 69.03187:7071 69.03242:10688 69.03296:18421 69.0335:54786 69.03405:74544 69.03459:79076 69.03513:55066 69.03568:29047 69.03622:6230 77.31477:7596 77.31541:13417 77.31606:15971 77.3167:13328 77.31734:7215 79.83874:8522 79.83941:15268 79.84009:17579 79.84…
17	4.74763	194.058	[M-H]-	193.051	193.049	5.8911	C10H10O4	trans-4-Hydroxy-3-methoxycinnamate (Isomer I)	Hydroxycinnamic acids	COC1=C(O)C=CC(\C=C\C(O)=O)=C1	KSEBMYQBYZTDHS-HWKANZROSA-N	51.57573:4972 51.57609:8490 51.57644:9737 51.57679:7562 51.57714:3404 69.61146:6648 69.61201:12867 69.61256:17139 69.61311:16278 69.61366:10944 69.61421:4724 89.03767:3951 89.03847:8949 89.03927:12482 89.04006:11834 89.04086:7413 89.04166:2665 98.46178:4530 98.46271:9323 98.46363:16027 98.46456:19399 98.46548:16649 98.46642:9905 98.46734:3548 101.92175:3202 101.92272:9298 101.9237:22856 101.92467…
18	4.97638	134.022	[M-H]-	133.014	133.014	2.64468	C4H6O5	Malic acid (Isomer I)	Beta hydroxy acids and derivatives	O[C@H](CC(O)=O)C(O)=O	BJEPYKJPYRNKOW-UWTATZPHSA-N	53.356:26941 53.35637:40634 53.35674:46795 53.35711:41801 53.35748:28424 68.08131:36787 68.08183:48091 68.08237:63553 68.0829:68575 68.08503:38711 68.08556:102862 68.0861:158349 68.08663:134145 68.08717:46845 68.0877:14285 71.0102:14241 71.01077:35273 71.01134:92099 71.0119:287968 71.01247:859987 71.01304:1518161 71.01361:2066321 71.01418:1707740 71.01474:1013921 71.01531:363721 71.01588:75217 71…
19	5.07	164.047	[M-H]-	163.04	163.04	1.05851	C9H8O3	3-Hydroxycinnamic acid (Isomer I)	Hydroxycinnamic acids	OC(=O)C=CC1=CC(O)=CC=C1	KKSDGJDHHZEWEP-UHFFFAOYSA-N	61.47187:42663 61.47232:75033 61.47278:86564 61.47324:69267 61.4737:36582 61.69505:37724 61.69551:69019 61.69597:88592 61.69643:84882 61.69689:60093 66.11001:45220 66.11052:78591 66.11103:87080 66.11153:65219 66.11205:30211 67.31123:147479 67.31176:338326 67.31228:479405 67.31281:397557 67.31333:267049 67.31385:29772 76.00746:39190 76.00809:72815 76.00872:87425 76.00935:73323 76.00997:40909 93.03…
20	5.14042	118.027	[M-H]-	117.019	117.019	1.17228	C4H6O4	Succinic acid (Isomer I)	Dicarboxylic acids and derivatives	OC(=O)CCC(O)=O	KDYFGRWQOYBRFD-UHFFFAOYSA-N	51.31367:41289 51.31401:80734 51.31437:103774 51.31471:95031 51.31506:60784 53.80003:52973 53.8004:96756 53.80078:112014 53.80115:86912 53.80153:42411 53.97258:65921 53.97295:103533 53.97333:110933 53.9737:82156 53.97408:37856 73.02433:51748 73.02492:84528 73.02551:188442 73.0261:339626 73.0267:500514 73.02728:1588172 73.02788:5536688 73.02847:11577818 73.02906:18059674 73.02966:18403396 73.03024…
21	5.44643	132.042	[M-H]-	131.035	131.035	2.95478	C5H8O4	Glutaric acid (Isomer II)	Dicarboxylic acids and derivatives	OC(=O)CCCC(O)=O	JFCQEDHGNNZCLN-UHFFFAOYSA-N	61.98696:1862 61.98743:4379 61.98789:6452 61.98835:6512 61.98882:4498 61.98928:1954 65.07883:1948 65.07934:3077 65.07983:3477 65.08033:2885 65.08083:1658 69.03267:1558 69.03321:8571 69.03375:15560 69.0343:20045 69.03484:14906 69.03539:8334 69.03593:2649 69.03648:1188 69.43446:1478 69.43501:3228 69.43556:4529 69.43611:4483 69.43666:3147 69.43721:1430 78.19633:1672 78.19698:3099 78.19764:4017 78.19…
22	5.74778	118.027	[M-H]-	117.019	117.019	2.02684	C4H6O4	Succinic acid (Isomer II)	Dicarboxylic acids and derivatives	OC(=O)CCC(O)=O	KDYFGRWQOYBRFD-UHFFFAOYSA-N	55.01737:37844 55.01776:77185 55.01815:101561 55.01854:90167 55.01892:49124 64.32378:51212 64.32426:86136 64.32475:98768 64.32524:79074 64.32573:40526 68.08397:20607 68.0845:77863 68.08503:241500 68.08556:328770 68.0861:269140 68.08663:144656 68.08717:20392 71.84702:46979 71.8476:86104 71.84818:98772 71.84875:75476 71.84933:35473 73.02553:18909 73.02612:238993 73.02671:526930 73.0273:1909857 73.0…
23	5.8185	194.058	[M-H]-	193.051	193.049	6.4091	C10H10O4	trans-4-Hydroxy-3-methoxycinnamate (Isomer II)	Hydroxycinnamic acids	COC1=C(O)C=CC(\C=C\C(O)=O)=C1	KSEBMYQBYZTDHS-HWKANZROSA-N	50.25468:2760 50.25501:5632 50.25535:7215 50.25569:6212 50.25603:3344 54.94585:3469 54.94624:5525 54.94662:6240 54.94701:5139 54.94739:2865 58.77303:3152 58.77345:5663 58.77388:6964 58.77431:6298 58.77473:4118 61.98696:2113 61.98742:5404 61.98788:7753 61.98834:7436 61.98881:4837 62.55309:2573 62.55356:5583 62.55403:7351 62.5545:6540 62.55497:3801 67.34213:1328 67.34265:6551 67.34318:22529 67.3437…
24	5.8304	123.032	[M+H]+	124.039	124.039	0.804745	C6H5NO2	Isonicotinic acid	Pyridinecarboxylic acids	OC(=O)C1=CC=NC=C1	TWBYWOBDOCUKOW-UHFFFAOYSA-N	53.03842:9145 53.03879:16950 53.03915:20878 53.03952:17629 53.03989:9508 55.82388:7538 55.82427:12044 55.82467:13357 55.82506:10528 55.82546:5464 63.3612:4952 63.36168:10199 63.36216:12630 63.36264:10490 63.36311:5565 67.73466:7209 67.73519:11606 67.73572:13693 67.73624:11945 67.73678:7078 69.10861:8645 69.10916:17698 69.1097:23438 69.11025:21923 69.11079:14456 69.11134:6350 80.04471:372 80.04539…
25	5.98257	110.037	[M-H]-	109.03	109.029	0.0731912	C6H6O2	Catechol	Catechols	OC1=CC=CC=C1O	YCIMNLLNPGFGHC-UHFFFAOYSA-N	66.53873:1834 66.53924:3152 66.53975:3862 66.54027:3634 66.54078:2587 67.94248:1694 67.94302:4749 67.94355:11936 67.94408:12757 67.94461:7776 67.94514:2720 69.64728:1812 69.64783:3377 69.64838:4004 69.64893:3268 69.64948:1751 81.03235:1531 81.03304:3826 81.03373:8093 81.03442:10626 81.03512:5993 81.0358:3242 81.0365:1052 90.42718:1471 90.42799:3272 90.42881:4248 90.42963:3626 90.43044:1906 91.017…
26	6.26347	134.022	[M-H]-	133.014	133.014	2.64468	C4H6O5	Malic acid (Isomer II)	Beta hydroxy acids and derivatives	O[C@H](CC(O)=O)C(O)=O	BJEPYKJPYRNKOW-UWTATZPHSA-N	53.71705:14066 53.71742:24772 53.7178:29485 53.71817:24848 53.71854:13953 59.01217:15887 59.0126:38558 59.01303:61850 59.01346:69814 59.01389:55862 59.01432:30322 59.01475:10271 69.00251:17449 69.00305:34908 69.00359:49617 69.00414:47718 69.00468:30448 69.00523:10725 71.00965:3802 71.01022:23095 71.01078:38886 71.01135:100951 71.01192:315049 71.01249:861503 71.01305:1454367 71.01362:1835666 71.01…
27	6.26347	164.047	[M-H]-	163.04	163.04	1.05851	C9H8O3	3-Hydroxycinnamic acid (Isomer II)	Hydroxycinnamic acids	OC(=O)C=CC1=CC(O)=CC=C1	KKSDGJDHHZEWEP-UHFFFAOYSA-N	51.98666:32254 51.98702:65103 51.98737:82877 51.98773:73082 51.98809:42961 61.98696:48204 61.98742:116939 61.98788:170139 61.98835:169095 61.98881:117380 61.98927:55090 69.23901:25266 69.23956:70055 69.2401:87778 69.24065:66824 69.2412:35105 119.03994:3071 119.04117:106122 119.0424:495742 119.04363:616096 119.04487:1691949 119.0461:6129020 119.04733:18746706 119.04856:32349916 119.04979:42468844 …
28	7.04935	219.111	[M+H]+	220.118	220.117	2.92534	C9H17NO5	Pantothenic acid	Secondary alcohols	O=C(O)CCN=C(O)C(O)C(C)(C)CO	GHOKWGTUZJEAQD-UHFFFAOYNA-N	57.06894:26473 57.06935:44644 57.06976:152105 57.07017:264810 57.07058:330976 57.07098:246512 57.07139:137830 57.0718:40413 57.07221:18203 59.04834:28020 59.04877:126914 59.0492:252176 59.04963:370687 59.05006:325282 59.05049:192633 59.05092:71596 59.05135:11053 67.05311:30110 67.05363:77165 67.05415:133313 67.05466:163723 67.05519:147205 67.05571:96731 67.05623:45254 69.06822:780 69.06877:70417 …
	7.1077	219.111	[M-H]-	218.103	218.103	0.46345	C9H17NO5			CC(C)(CO)[C@@H](O)C(O)=NCCC(O)=O	GHOKWGTUZJEAQD-ZETCQYMHSA-N	58.7961:18481 58.79653:32354 58.79696:37301 58.79739:28630 58.79782:12547 59.01217:10434 59.0126:30441 59.01303:59797 59.01346:79376 59.01389:73982 59.01432:47893 59.01475:19992 67.62865:19560 67.62918:33118 67.62971:36970 67.63023:28087 67.63076:12882 68.81104:13973 68.81158:38374 68.81212:66419 68.81266:77969 68.8132:62977 68.81374:33108 68.81429:10307 71.01072:15434 71.01128:23797 71.01186:841…
29	7.27078	516.33	[M+FA-H]-	561.328	561.331	-4.38125	C27H48O9	MGMG 18:2	Lipids	O=C(OCC(O)COC1OC(CO)C(O)C(O)C1(O))CCCCCCCC=CCC=CCCCCC	LBHUIJRTHBBWHP-UHFFFAOYNA-N	52.31415:2018 52.31451:3656 52.31487:4602 52.31522:4195 52.31558:2713 59.01217:1180 59.0126:3378 59.01303:6187 59.01346:7889 59.01389:7175 59.01432:4507 59.01475:1695 61.98617:1100 61.98663:4115 61.98709:12750 61.98756:26847 61.98802:42314 61.98848:44822 61.98895:29534 61.98941:14431 61.98987:2793 62.00733:1985 62.00779:3692 62.00826:4554 62.00872:3975 62.00918:2403 67.34109:1486 67.34162:11795 6…
30	7.398	122.048	[M+H]+	123.055	123.055	-0.128235	C6H6N2O	Nicotinamide	Nicotinamides	N=C(O)C=1C=NC=CC1	DFPAKSUCGFBDDF-UHFFFAOYSA-N	67.0531:6960 67.05362:16893 67.05415:27254 67.05466:31436 67.05518:26716 67.0557:16566 67.05623:6893 69.39116:8039 69.39171:15577 69.39225:23280 69.3928:24385 69.39335:17492 69.3939:7408 79.04028:6370 79.04095:16206 79.04161:24609 79.04227:25621 79.04295:18523 79.04361:8281 80.04617:19486 80.04685:40116 80.04753:108565 80.04821:334382 80.04889:689289 80.04957:1071192 80.05025:1100557 80.05093:718…
31	7.8189	264.111	[M+H]+	265.118	265.118	-0.458965	C13H16N2O4	Phenylacetylglutamine	N-acyl-alpha amino acids	O=C(O)C(N=C(O)CC=1C=CC=CC1)CCC(=N)O	JFLIEFSWGNOPJJ-UHFFFAOYNA-N	57.06897:1562 57.06937:7808 57.06978:21588 57.07019:36607 57.0706:44354 57.07101:32100 57.07142:17499 57.07183:4618 57.07224:446 61.4516:2585 61.45206:4478 61.45252:5036 61.45298:3902 61.45343:1981 62.89789:2847 62.89836:4717 62.89883:5312 62.89931:4108 62.89978:1937 68.33121:1014 68.33175:2879 68.33228:7162 68.33282:12299 68.33335:14032 68.33389:9791 68.33443:3773 68.33496:1259 69.06886:1800 69.…
32	7.83043	129.043	[M-H]-	128.035	128.036	-1.39352	C5H7NO3	5-Oxo-D-proline Syn. D-Pyroglutamic acid	Proline and derivatives	O=C(O)C1NC(=O)CC1	ODHCTXKNWHHXJC-UHFFFAOYSA-N	57.12509:51660 57.1255:91446 57.12591:110438 57.12632:95616 57.12672:56374 69.48442:47614 69.48497:96710 69.48552:125041 69.48607:103073 69.48662:47683 79.01513:46535 79.01579:92033 79.01646:124009 79.01713:121037 79.01779:84054 79.01846:36919 79.37736:53330 79.37803:94866 79.3787:119589 79.37937:109108 79.38004:68042 81.5285:56459 81.52919:89978 81.52989:107018 81.53059:100634 81.53129:73687 82.…
33	8.37953	514.314	[M+NH4]+	532.348	532.347	0.954864	C27H46O9	NCGC00380867-01_C27H46O9_9,12,15-Octadecatrienoic acid, 3-(hexopyranosyloxy)-2-hydroxypropyl ester, (9Z,12Z,15Z)-	Glycosylmonoacylglycerols	O=C(OCC(O)COC1OC(CO)C(O)C(O)C1O)CCCCCCCC=CCC=CCC=CCC	HUSISCNTLUEZCN-PDBXOOCHSA-N	52.90753:2750 52.90789:4390 52.90826:4887 52.90863:3841 52.90899:1972 55.0539:1396 55.05428:3794 55.05467:6018 55.05506:6351 55.05545:4538 55.05583:1982 57.06936:2659 57.06976:5505 57.07017:7837 57.07058:8004 57.07099:5777 57.0714:2714 58.06509:2703 58.06551:4275 58.06593:4625 58.06635:3505 58.06677:1721 67.05264:1292 67.05316:5230 67.05368:16740 67.0542:29104 67.05473:38252 67.05524:29729 67.055…
34	9.52642	494.324	[M+FA-H]-	539.323	539.324	-3.59436	C28H46O7	NCGC00169545-02!(2S,3R,5R,10R,13R,14S,17S)-2,3,14-trihydroxy-10,13-dimethyl-17-[(2R,3R,5R)-2,3,6-trihydroxy-5,6-dimethylheptan-2-yl]-2,3,4,5,9,11,12,15,16,17-decahydro-1H-cyclopenta[a]phenanthren-6-one Syn. Makisterone A	Phytoecdysteroids	O=C1C=C2C(CCC3(C)C(CCC23O)C(O)(C)C(O)CC(C)C(O)(C)C)C4(C)CC(O)C(O)CC14	IJRBORPEVKCEQD-WJUVRXFPSA-N	51.98418:5264 51.98454:8354 51.98489:9154 51.98524:7099 51.9856:3577 59.70385:4469 59.70428:7934 59.70472:9419 59.70516:7944 59.7056:4648 61.98679:4073 61.98726:19293 61.98772:35447 61.98818:48311 61.98864:38910 61.98911:22826 61.98957:8266 61.99003:3206 68.65865:3458 68.65919:7570 68.65973:8942 68.66027:6827 68.66081:4303 68.66135:5242 68.66189:9967 68.66243:14735 68.66297:15615 68.66351:12103 6…
35	10.0253	480.309	[M+H]+	481.316	481.315	0.986711	C27H44O7	NCGC00168839-02!(2S,3R,5R,10R,13R,14S,17S)-2,3,14-trihydroxy-10,13-dimethyl-17-[(2R,3R)-2,3,6-trihydroxy-6-methylheptan-2-yl]-2,3,4,5,9,11,12,15,16,17-decahydro-1H-cyclopenta[a]phenanthren-6-one Syn. Ecdysterone	Phytoecdysteroids	O=C1C=C2C(CCC3(C)C(CCC23O)C(O)(C)C(O)CCC(O)(C)C)C4(C)CC(O)C(O)CC14	NKDFYOWSKOHCCO-MQMWGCQISA-N	50.62948:9113 50.62982:14428 50.63016:16407 50.6305:13356 50.63084:7069 55.0535:5454 55.05389:15475 55.05428:28540 55.05467:36759 55.05505:34126 55.05544:22475 55.05583:10050 57.87297:8125 57.87339:15684 57.87381:19234 57.87422:16692 57.87464:10380 69.06783:7324 69.06837:20260 69.06892:70326 69.06947:167752 69.07001:274165 69.07056:311886 69.0711:216524 69.07164:113519 69.07219:29753 69.07273:390…
	10.0366	480.309	[M+FA-H]-	525.307	525.309	-4.73746	C27H44O7			O=C1C=C2C(CCC3(C)C(CCC23O)C(O)(C)C(O)CCC(O)(C)C)C4(C)CC(O)C(O)CC14	NKDFYOWSKOHCCO-MQMWGCQISA-N	67.08401:31876 67.08453:59369 67.08506:75267 67.08558:69725 67.0861:46727 69.03785:49537 69.0384:99392 69.03894:129954 69.03948:118103 69.04003:74659 69.04057:29661 72.78407:32235 72.78466:61906 72.78525:76535 72.78584:63909 72.78642:33400 76.01249:33833 76.01312:61310 76.01375:73328 76.01437:62661 76.01501:36953 83.04744:29924 83.04816:91380 83.04887:210188 83.04959:339758 83.05031:372219 83.051…
40	10.0597	722.51	[M-H]-	721.503	721.505	-4.00098	C38H75O10P	[3-[[2,3-dihydroxypropoxy]-hydroxyphosphoryl]oxy-2-hexadecanoyloxypropyl] hexadecanoate Syn. Dipalmitoylphosphatidylglycerol	Phosphatidylglycerol	O=C(OCC(OC(=O)CCCCCCCCCCCCCCC)COP(=O)(O)OCC(O)CO)CCCCCCCCCCCCCCC	BIABMEZBCHDPBV-UHFFFAOYSA-N	53.2394:3354 53.23977:7099 53.24014:9407 53.24051:8414 53.24087:4991 53.24124:1834 55.75571:2799 55.75611:4367 55.7565:5046 55.7569:4347 55.75729:2635 61.9865:1972 61.98696:7842 61.98743:17435 61.98789:27588 61.98835:28285 61.98882:18163 61.98928:8470 61.98974:1804 67.42291:2060 67.42344:11247 67.42397:20359 67.42449:29817 67.42501:27873 67.42554:15294 67.42606:3374 69.6379:1987 69.63846:4002 69.…
41	10.8957	372.142	[M+Na]+	395.131	395.133	-3.9146	C17H24O9	syringin	Phenolic glycosides	OCC=CC1=CC(OC)=C(OC2OC(CO)C(O)C(O)C2O)C(OC)=C1	QJVXKWHHAMZTBY-GCPOEHJPSA-N	50.44209:2959 50.44243:5259 50.44277:6008 50.44311:4744 50.44345:2474 66.58691:2492 66.58743:4729 66.58794:5754 66.58846:5079 66.58897:3361 66.82458:3279 66.8251:5109 66.82561:5720 66.82613:4634 66.82665:2479 68.84621:1440 68.84675:4825 68.84729:10203 68.84783:14239 68.84837:14002 68.84892:9833 68.84946:4793 68.85:1491 74.94616:4752 74.94678:7287 74.9474:7575 74.94801:5287 74.94862:2066 86.32395:…
42	10.9552	478.075	[M-H]-	477.067	477.069	-3.20944	C21H18O13	Quercetin-3-Glucuronide	Flavonoid-O-glucuronides	O[C@@H]1[C@@H](O)[C@H](OC2=C(OC3=CC(O)=CC(O)=C3C2=O)C2=CC(O)=C(O)C=C2)O[C@@H]([C@H]1O)C(O)=O	DUBCCGAQYVUYEU-ZUGPOPFOSA-N	52.74048:1792 52.74084:3387 52.74121:4134 52.74157:3431 52.74193:1796 53.55761:1900 53.55799:3337 53.55836:3932 53.55873:3322 53.5591:1934 57.01551:2583 57.01592:3855 57.01633:4111 57.01674:3306 57.01715:1972 59.0126:511 59.01303:5676 59.01346:10686 59.01389:13982 59.01432:10826 59.01475:3856 59.01517:1167 60.44249:2688 60.44294:3706 60.44338:3918 60.44382:3213 60.44427:1901 61.98679:3608 61.9872…
43	11.4928	244.07	[M-H]-	243.062	243.062	-0.145724	C9H12N2O6	Uridine	Pyrimidine nucleosides	OC[C@H]1O[C@H]([C@H](O)[C@@H]1O)N1C=CC(O)=NC1=O	DRTQHJPVMGBUCF-XVFCMESISA-N	57.60133:21067 57.60175:43102 57.60217:54525 57.60258:44901 57.60299:21820 63.33968:33244 63.34016:59299 63.34064:67966 63.34112:52920 63.34159:26047 66.03273:20339 66.03324:37393 66.03375:119492 66.03426:230333 66.03477:335022 66.03528:297305 66.03579:175422 66.03629:62304 66.0368:2048 68.19544:13981 68.19598:40401 68.19651:78861 68.19704:171305 68.19758:153668 68.19811:89778 68.19865:26183 71.0…
44	12.0307	281.112	[M+H]+	282.12	282.119	3.81122	C11H15N5O4	2'-O-Methyladenosine	Purine nucleosides	OCC1OC(N2C=NC=3C(=NC=NC32)N)C(OC)C1O	FPUGCISOLXNPPC-UHFFFAOYNA-N	55.01749:3735 55.01788:7640 55.01826:10602 55.01865:10558 55.01904:7519 55.01942:3590 55.88602:3146 55.88642:5599 55.88682:6912 55.88721:6284 55.88761:4175 57.03257:1339 57.03297:3576 57.03338:9594 57.03379:15879 57.0342:18174 57.03461:12402 57.03502:6140 57.03542:2398 59.04837:1897 59.0488:5244 59.04923:12826 59.04966:18280 59.05009:15938 59.05052:9482 59.05095:3272 59.05138:1011 61.02757:1628 6…
45	12.3578	477.286	[M-H]-	476.278	476.28	-2.79757	C23H44NO7P	Lysophosphatidylethanolamine LPE 18:2	Lipids	O=C(OCC(O)COP(=O)(O)OCCN)CCCCCCCC=CCC=CCCCCC	DBHKHNGBVGWQJE-UHFFFAOYNA-N	53.2733:34416 53.27367:54942 53.27404:62883 53.27441:55088 53.27478:36613 59.01303:24252 59.01346:55870 59.01389:76128 59.01432:71333 59.01475:46321 65.78651:32082 65.78701:55043 65.78752:65237 65.78802:54722 65.78853:30135 68.1218:42285 68.12233:69667 68.12286:79648 68.1234:67171 68.12393:42392 69.36319:47661 69.36374:97445 69.36429:130179 69.36483:123135 69.36538:82654 69.36593:39153 72.72992:2…
46	12.4031	453.286	[M-H]-	452.278	452.28	-2.94602	C21H44NO7P	Lysophosphatidylethanolamine LPE 16:0	Lipids	O=C(OCC(O)COP(=O)(O)OCCN)CCCCCCCCCCCCCCC	YVYMBNSKXOXSKW-UHFFFAOYNA-N	62.56153:5026 62.562:8998 62.56247:11025 62.56294:9746 62.56341:6116 67.55593:595 67.55646:6089 67.55698:14146 67.55751:15771 67.55804:5070 67.56014:10877 67.56067:28295 67.5612:40939 67.56172:33495 67.56225:8933 67.56277:1809 69.3736:5056 69.37415:10005 69.37469:11855 69.37524:9197 69.37579:4358 78.95589:1566 78.95655:9322 78.95721:37558 78.95788:87276 78.95854:141113 78.95921:154333 78.95988:10…
47	12.5927	131.095	[M+H]+	132.102	132.102	0.757143	C6H13NO2	Alanine betaine	Alanine and derivatives	CC(C(=O)[O-])[N+](C)(C)C	CJKONRHMUGBAQI-UHFFFAOYSA-N	55.03259:16711 55.03298:32316 55.03337:39536 55.03376:31945 55.03414:15193 58.06265:28969 58.06307:40953 58.06349:59580 58.06391:78414 58.06433:182652 58.06475:559612 58.06517:1096218 58.06559:1648948 58.06601:1578693 58.06643:987875 58.06685:439719 58.06727:93636 58.06769:8000 59.07085:14709 59.07128:34510 59.07171:58803 59.07214:155764 59.07257:476566 59.073:913606 59.07343:1353872 59.07386:126…
48	12.7642	521.348	[M+FA-H]-	566.346	566.346	0.966158	C26H52NO7P	Lysophosphatidylcholine LPC 18:1	Lipids	O=C(OCC(O)COP(=O)([O-])OCC[N+](C)(C)C)CCCCCCCC=CCCCCCCCC	YAMUFBLWGFFICM-UHFFFAOYNA-N	60.37659:12757 60.37704:28762 60.37748:38954 60.37793:36044 60.37838:22603 67.32852:882 67.32904:31822 67.32957:80275 67.33009:77800 67.33061:21023 67.33271:76110 67.33324:154364 67.33376:185242 67.33428:136494 67.33481:31658 67.33533:5777 68.06053:21795 68.06106:34578 68.06159:37858 68.06213:29950 68.06266:15975 74.3541:20588 74.3547:33720 74.35531:38526 74.35592:33295 74.35652:21342 78.9559:155…
	12.7771	521.348	[M+H]+	522.355	522.357	-2.27676	C26H52NO7P			O=C(OCC(O)COP(=O)([O-])OCC[N+](C)(C)C)CCCCCCCC=CCCCCCCCC	YAMUFBLWGFFICM-UHFFFAOYNA-N	58.06424:4182 58.06466:10962 58.06508:22634 58.0655:32069 58.06592:32371 58.06634:23320 58.06676:11243 58.06718:2817 59.0729:8616 59.07333:13780 59.07376:15016 59.07419:11258 59.07462:5029 60.07803:4878 60.07847:14265 60.07891:11434 60.07957:15732 60.08001:35912 60.08046:93202 60.08089:160508 60.08134:216462 60.08178:177598 60.08222:102546 60.08266:30916 68.13078:3519 68.1313:13412 68.13184:22034…
49	12.8451	519.332	[M+H]+	520.34	520.341	-2.76623	C26H50NO7P	Lysophosphatidylcholine LPC 18:2	Lipids	O=C(OCC(O)COP(=O)([O-])OCC[N+](C)(C)C)CCCCCCCC=CCC=CCCCCC	SPJFYYJXNPEZDW-UHFFFAOYNA-N	58.06466:137663 58.06508:276556 58.0655:386627 58.06592:388493 58.06634:279340 58.06676:132646 58.2936:125830 58.29402:225528 58.29445:268276 58.29486:223973 58.29529:124859 60.07904:35266 60.07948:191597 60.07992:596316 60.08036:1762744 60.0808:3341494 60.08125:4951975 60.08168:4684450 60.08213:2923729 60.08257:1289442 60.08301:240272 67.05309:97277 67.05362:236860 67.05414:536700 67.05466:64859…
50	12.8793	152.068	[M-H]-	151.061	151.061	-1.97284	C5H12O5	L-Arabitol (Isomer I)	Sugar alcohols	OCC(O)C(O)C(O)CO	HEBKCHPVOIAQTA-UHFFFAOYSA-N	51.70982:2732 51.71017:4496 51.71053:5209 51.71088:4452 51.71123:2709 55.01719:2131 55.01757:6750 55.01796:17778 55.01835:30284 55.01873:38241 55.01912:28566 55.01951:15842 55.0199:3568 58.00473:4087 58.00515:7518 58.00557:9777 58.00599:9161 58.0064:5994 58.00682:2470 59.01144:5839 59.01186:11511 59.01229:29157 59.01273:81170 59.01315:142339 59.01358:193583 59.01402:160273 59.01445:94783 59.01487…
51	12.8907	495.332	[M+H]+	496.34	496.339	0.726559	C24H50NO7P	Lysophosphatidylcholine LPC 16:0	Lipids	O=C(OCC(O)COP(=O)([O-])OCC[N+](C)(C)C)CCCCCCCCCCCCCCC	ASWBNKHCZGQVJV-UHFFFAOYNA-N	57.06893:20228 57.06934:50868 57.06975:131862 57.07016:235109 57.07057:284156 57.07098:197329 57.07138:100138 57.0718:37719 58.06424:30747 58.06466:71897 58.06508:145028 58.0655:205813 58.06592:211327 58.06634:158162 58.06676:82612 58.06718:25147 58.35696:42462 58.35739:67614 58.35781:76901 58.35823:66240 58.35866:41931 60.07899:36591 60.07943:49113 60.07988:136640 60.08031:449103 60.08076:907678…
	12.9025	495.332	[M+FA-H]-	540.331	540.33	2.21546	C24H50NO7P			O=C(OCC(O)COP(=O)([O-])OCC[N+](C)(C)C)CCCCCCCCCCCCCCC	ASWBNKHCZGQVJV-UHFFFAOYNA-N	51.40022:15162 51.40057:27864 51.40092:34571 51.40126:30224 51.40162:17829 69.2986:12628 69.29914:26247 69.29969:30908 69.30024:22880 69.30078:10096 78.95647:6641 78.95714:39165 78.95781:87143 78.95847:139211 78.95914:147054 78.9598:98536 78.96046:49869 78.96114:11763 90.9028:12002 90.90363:22939 90.90444:29232 90.90527:26981 90.90609:17904 136.90273:15041 136.90424:26541 136.90576:31277 136.9072…
52	12.9134	517.317	[M+H]+	518.324	518.327	-5.1888	C26H48NO7P	Lysophosphatidylcholine LPC 18:3	Lipids	O=C(OCC(O)COP(=O)([O-])OCC[N+](C)(C)C)CCCCC=CCC=CCC=CCCCCC	MRTUWVDDQVMUCR-UHFFFAOYNA-N	50.95802:10929 50.95836:18425 50.95871:20981 50.95905:16675 50.9594:8513 54.09502:8582 54.09539:16074 54.09577:19547 54.09615:16636 54.09652:9432 56.04922:8868 56.04962:18762 56.05002:25319 56.05042:23723 56.05082:15194 56.19715:8683 56.19755:17514 56.19795:21763 56.19835:17844 56.19875:8589 58.06466:6356 58.06508:16244 58.0655:22967 58.06592:20639 58.06634:11055 60.07904:9056 60.07949:18039 60.0…
	12.9487	517.317	[M+FA-H]-	562.315	562.315	0.261384	C26H48NO7P			O=C(OCC(O)COP(=O)([O-])OCC[N+](C)(C)C)CCCCCCCC=CCC=CCC=CCC	WKQNRCYKYCKESD-UHFFFAOYNA-N	52.26072:3064 52.26108:5733 52.26144:7113 52.2618:6278 52.26215:3721 56.78393:3398 56.78434:6621 56.78474:8437 56.78515:7608 56.78556:4716 58.52854:4311 58.52896:6891 58.52939:7736 58.52982:6401 58.53024:3821 59.01217:1925 59.0126:6372 59.01303:12616 59.01346:16808 59.01389:15974 59.01432:10853 59.01475:5067 67.32764:1105 67.32816:16335 67.32868:35274 67.32921:54068 67.32973:50264 67.33025:32071 …
53	13.1078	639.338	[M-H]-	638.331	638.329	2.96222	C29H54NO12P	Hexosyl LPE 18:2	Lipids	CCCCC\C=C\C\C=C\CCCCCCCC(=O)OC(CO)COP(O)(=O)OCCNC1OC(CO)C(O)C(O)C1O	HQYLDWZNTJHJNQ-AVQMFFATNA-N	51.75463:2343 51.75498:7341 51.75533:11643 51.75568:12194 51.75604:8772 51.75639:4097 60.30814:4607 60.30859:6557 60.30903:7367 60.30947:6451 60.30992:4089 66.81544:3429 66.81596:6536 66.81648:7768 66.817:6299 66.81752:3287 68.78344:1761 68.78398:5950 68.78452:9945 68.78506:11017 68.7856:8471 68.78614:4996 68.78668:4240 68.78722:6998 68.78777:10335 68.78831:10666 68.78885:7273 68.78939:2561 73.60…
54	13.1649	315.277	[M+H]+	316.285	316.286	-3.11327	C18H37NO3	Dehydrophytosphingosine Syn. 4-hydroxy-8-sphingenine	Lipids	OCC(N)C(O)C(O)CCCC=CCCCCCCCCC	CQKNELOTFUSOTP-UHFFFAOYNA-N	52.80294:24018 52.8033:46711 52.80367:59129 52.80403:52163 52.80439:30826 55.0535:20221 55.05389:46861 55.05428:125878 55.05466:212953 55.05505:233914 55.05544:155472 55.05583:76006 55.05621:21171 56.0488:31806 56.0492:113314 56.04959:244416 56.05:381284 56.05039:381801 56.05079:244090 56.05119:115971 56.05159:28083 57.06935:25699 57.06976:103993 57.07017:185685 57.07058:244638 57.07098:191909 57…
55	13.4282	956.498	[M-H]-	955.491	955.495	-4.49164	C48H76O19	6-[[(3S,6aR,6bS,8aS,14bR)-4,4,6a,6b,11,11,14b-heptamethyl-8a-[3,4,5-trihydroxy-6-(hydroxymethyl)oxan-2-yl]oxycarbonyl-1,2,3,4a,5,6,7,8,9,10,12,12a,14,14a-tetradecahydropicen-3-yl]oxy]-3,5-dihydroxy-4-[3,4,5-trihydroxy-6-(hydroxymethyl)oxan-2-yl]oxyoxane-2-carboxylic acid Syn. NCGC00385168-01_C48H76O19_Hexopyranose, 1-O-[(3beta,5xi,9xi,18xi)-3-[(3-O-hexopyranosylhexopyranuronosyl)oxy]-28-oxoolean-…	Triterpene saponins	O=C(O)C1OC(OC2CCC3(C)C4CC=C5C6CC(C)(C)CCC6(C(=O)OC7OC(CO)C(O)C(O)C7O)CCC5(C)C4(C)CCC3C2(C)C)C(O)C(OC8OC(CO)C(O)C(O)C8O)C1O	QZMAEZWZCGBZFK-UOWPQPKISA-N	68.99652:2450 68.99706:5354 68.9976:7884 68.99815:8419 68.9987:6613 68.99924:3704 71.01077:1794 71.01134:5345 71.0119:18090 71.01247:54965 71.01304:96907 71.0136:130830 71.01418:106081 71.01474:62428 71.0153:21053 71.01588:3553 71.01644:359 72.99177:4116 72.99236:6671 72.99295:7407 72.99354:5691 72.99413:2750 73.02785:3738 73.02844:7870 73.02904:10847 73.02962:10227 73.03022:6412 73.03082:2190 73…
56	13.6122	291.095	[M-H]-	290.088	290.087	3.60194	C11H17NO8	N-Fructosyl pyroglutamate	N-Fructosyl amino acids	O=C(O)C1N(C(=O)CC1)CC2(O)(OC(CO)C(O)C2(O))	VMOJEEZNLOLYBG-UHFFFAOYNA-N	68.18743:2011 68.18797:4014 68.1885:11005 68.18903:18643 68.18957:20663 68.1901:13883 68.19064:6933 68.19117:2336 72.92146:2140 72.92205:4491 72.92264:6035 72.92323:5651 72.92382:3651 73.97978:1992 73.98038:4494 73.98099:5825 73.9816:4815 73.9822:2332 76.16795:3296 76.16858:5762 76.16921:6797 76.16984:5697 76.17047:3315 78.46124:3019 78.46191:5020 78.46256:5931 78.46323:5058 78.46388:2937 84.3382…
57	13.6122	610.153	[M-H]-	609.146	609.15	-6.38093	C27H30O16	Rutoside Syn. Rutin	Flavonoid-O-glycosides	O=C1C(OC2OC(COC3OC(C)C(O)C(O)C3O)C(O)C(O)C2O)=C(OC=4C=C(O)C=C(O)C14)C=5C=CC(O)=C(O)C5	IKGXIBQEEMLURG-NVPNHPEKSA-N	59.01174:1224 59.01217:3773 59.0126:6352 59.01303:7233 59.01345:5749 59.01389:3122 65.40765:1583 65.40815:3324 65.40865:4485 65.40916:4237 65.40966:2758 68.73694:1841 68.73748:4062 68.73802:6996 68.73856:8332 68.7391:6947 68.73964:3877 68.74018:1086 71.01068:1027 71.01125:7879 71.01181:15786 71.01238:25598 71.01295:31744 71.01352:22972 71.01408:11466 83.01156:2288 83.01228:4294 83.01299:5569 83.0…
58	13.6122	284.076	[M-H]-	283.068	283.07	-4.90136	C10H12N4O6	Xanthosine	Purine nucleosides	OC[C@H]1O[C@H]([C@H](O)[C@@H]1O)N1C=NC2=C1N=C(O)N=C2O	UBORTCNDUKBEOP-UUOKFMHZSA-N	51.98773:134304 51.98809:272619 51.98844:344370 51.9888:292688 51.98915:158519 54.64162:159549 54.642:271281 54.64239:322941 54.64277:275327 54.64315:154901 65.62439:179943 65.62489:299271 65.6254:354174 65.6259:307045 65.6264:188377 66.29799:233507 66.2985:357709 66.29901:385894 66.29952:300032 66.30003:157032 69.50419:146499 69.50474:301787 69.50529:435909 69.50584:473402 69.50639:393203 69.506…
	13.6243	284.076	[M+H]+	285.083	285.083	-0.156376	C10H12N4O6			OC=1N=C(O)C=2N=CN(C2N1)C3OC(CO)C(O)C3O	UBORTCNDUKBEOP-UHFFFAOYNA-N	55.0165:58676 55.01689:67063 55.01728:140163 55.01767:391752 55.01805:744459 55.01844:1093366 55.01883:1010142 55.01921:611114 55.0196:235770 55.01999:17880 57.03094:25405 57.03135:161683 57.03176:98556 57.03227:92059 57.03268:211327 57.03308:642237 57.0335:1420955 57.03391:2271733 57.03431:2490951 57.03472:1680536 57.03513:849218 57.03554:189885 57.03595:7193 59.04881:59454 59.04924:147491 59.04…
59	13.6243	152.033	[M+H]+	153.041	153.04	1.93883	C5H4N4O2	Xanthine	Xanthines	c1nc2c([nH]1)nc(nc2O)O	LRFVTYWOQMYALW-UHFFFAOYSA-N	52.85136:17399 52.85173:36749 52.8521:50579 52.85246:48776 52.85283:31924 67.39863:15676 67.39915:60851 67.39967:169921 67.4002:164978 67.40073:78012 67.40282:15807 67.40335:88079 67.40387:145790 67.4044:81372 67.40492:44723 67.40545:21077 70.94115:29231 70.94172:50673 70.94228:61002 70.94285:52387 70.94341:30258 72.08644:23126 72.08702:42040 72.0876:50066 72.08818:41037 72.08876:21259 96.99165:2…
60	13.7278	152.068	[M-H]-	151.061	151.061	-1.31086	C5H12O5	L-Arabitol (Isomer II)	Sugar alcohols	OCC(O)C(O)C(O)CO	HEBKCHPVOIAQTA-UHFFFAOYSA-N	55.01698:1896 55.01737:4289 55.01776:9777 55.01814:16130 55.01853:18414 55.01892:13284 55.01931:6028 55.01969:2688 56.56182:2506 56.56223:4685 56.56263:5630 56.56303:4536 56.56344:2215 57.03307:1529 57.03348:4499 57.03389:7055 57.0343:7374 57.03471:5251 57.03512:2252 58.00431:2159 58.00473:5736 58.00515:14898 58.00557:21429 58.00598:19416 58.0064:11512 58.00682:4123 58.12514:2044 58.12556:4739 58…
61	13.7851	454.345	[M-H2O+H]+	437.341	437.342	-1.13888	C30H46O3	NCGC00380944-01_C30H46O3_(3beta,5xi,9xi,13alpha,17alpha,18xi)-3-Hydroxy-13,28-epoxyurs-11-en-28-one Syn. 3-Hydroxy-11-Ursen-28,13-Olide	Triterpenoids	O=C1OC23C=CC4C5(C)CCC(O)C(C)(C)C5CCC4(C)C3(C)CCC16CCC(C)C(C)C26	UVBLDLGZDSGCSN-MWOWFCOASA-N	55.05389:2892 55.05428:5338 55.05466:7137 55.05505:6964 55.05544:4827 55.05583:2125 65.1722:1964 65.17269:3485 65.17319:4181 65.17369:3550 65.17419:2043 67.0531:1955 67.05363:4695 67.05415:7839 67.05466:9304 67.05518:8013 67.05571:4884 67.05623:1924 69.06878:2733 69.06932:9265 69.06987:16306 69.07041:20192 69.07096:14903 69.0715:8304 69.07204:2464 69.07259:1234 69.45425:2522 69.4548:4897 69.45535…
62	13.9742	456.36	[M+H-H2O]+	439.357	439.357	1.02859	C30H48O3	Ursolic acid (Isomer I)	Triterpenoids	O=C(O)C12CCC(C)C(C)C2C3=CCC4C5(C)CCC(O)C(C)(C)C5CCC4(C)C3(C)CC1	WCGUUGGRBIKTOS-GPOJBZKASA-N	55.05389:2033 55.05428:5155 55.05466:7973 55.05505:8520 55.05544:6428 55.05582:3244 57.06935:2037 57.06976:9740 57.07016:17568 57.07057:23455 57.07098:18498 57.07139:10712 57.0718:3723 57.07221:1390 67.05362:3091 67.05415:6099 67.05466:8005 67.05518:7358 67.0557:4624 67.05623:1679 67.58156:1250 67.58208:4941 67.58262:12571 67.58315:21916 67.58367:29177 67.5842:22372 67.58472:11956 67.58525:1158 6…
63	14.1012	770.227	[M-H]-	769.22	769.215	6.33354	C34H42O20	7-Methylquercetin-3-Galactoside-6''-Rhamnoside-3'''-Rhamnoside	Flavonoid -O-glycosides	COC1=CC(O)=C2C(=O)C(O[C@@H]3O[C@H](CO[C@@H]4O[C@@H](C)[C@H](O)[C@@H](O[C@@H]5O[C@@H](C)[C@H](O)[C@@H](O)[C@H]5O)[C@H]4O)[C@H](O)[C@H](O)[C@H]3O)=C(OC2=C1)C1=CC(O)=C(O)C=C1	NMGVHLDIHNFGQB-OTCPXFHUSA-N	60.52278:2174 60.52322:5466 60.52367:8062 60.52412:8209 60.52456:5896 60.52501:2845 66.4169:2598 66.41742:5061 66.41793:6579 66.41844:6010 66.41896:3687 70.50554:3073 70.5061:5152 70.50666:5723 70.50722:4352 70.50778:2048 76.35614:2800 76.35677:5333 76.35741:6347 76.35804:5015 76.35867:2475 85.50627:2671 85.50703:5237 85.50777:6181 85.50852:4819 85.50927:2399 93.18267:2913 93.18353:4712 93.18438:…
64	14.2052	221.09	[M+H]+	222.097	222.097	-0.411892	C8H15NO6	N-Acetylmannosamine	N-acyl-alpha-hexosamines	OC(=NC1C(O)OC(CO)C(O)C1O)C	OVRNDRQMDRJTHS-UHFFFAOYNA-N	56.02575:2413 56.02615:3974 56.02655:4736 56.02695:4068 56.02734:2288 58.06348:1721 58.0639:2559 58.06432:6340 58.06474:20360 58.06516:43216 58.06558:67901 58.066:70769 58.06642:46236 58.06684:22303 58.06726:5007 58.06768:253 59.07248:1166 59.07291:3841 59.07334:6369 59.07377:6819 59.0742:4846 59.07463:2096 60.04321:541 60.04366:3811 60.0441:12852 60.04454:23163 60.04498:31705 60.04542:25971 60.0…
65	14.2861	180.063	[M-H]-	179.056	179.056	-0.465887	C6H12O6	Psicose	Monosaccharides	O=C(CO)C(O)C(O)C(O)CO	BJHIKXHVCXFQLS-UHFFFAOYNA-N	57.69555:7935 57.69597:14635 57.69638:17706 57.6968:14882 57.69722:8211 58.00399:4231 58.00441:14492 58.00483:45228 58.00525:82758 58.00567:117146 58.00609:102042 58.00651:60592 58.00692:22187 58.00734:1231 59.01097:11795 59.0114:43197 59.01183:122028 59.01226:351243 59.01269:974570 59.01312:1661759 59.01355:2176870 59.01398:1723341 59.01441:1013058 59.01484:331996 59.01527:61175 59.0157:4552 59.…
66	14.688	456.36	[M+H-H2O]+	439.357	439.356	2.39423	C30H48O3	Ursolic acid (Isomer II)	Triterpenoids	O=C(O)C12CCC(C)C(C)C2C3=CCC4C5(C)CCC(O)C(C)(C)C5CCC4(C)C3(C)CC1	WCGUUGGRBIKTOS-GPOJBZKASA-N	55.0535:3778 55.05389:9981 55.05428:23965 55.05466:39001 55.05505:38589 55.05544:23118 55.05582:9786 55.05621:3403 57.06894:2252 57.06935:8416 57.06976:18875 57.07016:40342 57.07057:41396 57.07098:25861 57.07139:11429 57.0718:4117 67.05362:8570 67.05415:19427 67.05466:28109 67.05518:28579 67.0557:20692 67.05623:10121 69.06831:6216 69.06886:16964 69.0694:39446 69.06995:63902 69.07049:69007 69.0710…
67	14.7566	165.079	[M+H]+	166.086	166.086	1.50476	C9H11NO2	Phenylalanine	Amino acids	O=C(O)C(N)CC1=CC=CC=C1	COLNVLDHVKWLRT-UHFFFAOYNA-N	50.29361:8394 50.29395:14214 50.29428:16522 50.29462:13414 50.29496:7023 63.88482:6858 63.8853:12575 63.88579:15509 63.88627:13342 63.88676:7552 64.10962:9407 64.1101:14602 64.11059:16225 64.11108:13142 64.11156:7260 65.81963:5840 65.82014:12462 65.82065:15896 65.82115:13761 65.82166:7685 69.35938:5709 69.35992:14396 69.36047:21501 69.36102:21839 69.36156:15164 69.36211:6403 73.67293:6920 73.6735…
68	14.8984	204.09	[M+H]+	205.097	205.097	-0.248565	C11H12N2O2	Tryptophan	Indolyl carboxylic acids and derivatives	O=C(O)C(N)CC1=CNC=2C=CC=CC21	QIVBCDIJIAJPQS-UHFFFAOYNA-N	50.20207:7689 50.20241:13657 50.20274:16294 50.20308:13765 50.20342:7877 53.83936:7973 53.83973:14952 53.8401:17376 53.84048:13832 53.84085:7376 55.57669:7326 55.57708:14494 55.57748:18818 55.57787:17440 55.57826:11383 68.66832:5689 68.66886:14602 68.6694:18094 68.66994:14208 68.67048:8850 68.67102:9867 68.67156:18075 68.6721:25917 68.67264:25432 68.67318:16182 68.67371:4611 71.53645:11220 71.537…
69	14.9321	283.092	[M-H]-	282.084	282.083	3.88884	C10H13N5O5	Guanosine	Purine nucleosides	OC[C@H]1O[C@H]([C@H](O)[C@@H]1O)N1C=NC2=C1NC(=N)N=C2O	NYHBQMYGNKIUIF-UUOKFMHZSA-N	60.96994:3688 60.97039:5691 60.97085:6332 60.9713:5223 60.97175:3070 61.98651:1514 61.98697:7052 61.98743:15253 61.9879:24086 61.98836:25521 61.98882:17143 61.98928:8791 61.98975:2150 65.59516:2067 65.59566:4283 65.59617:5527 65.59667:4885 65.59718:2831 67.72421:2133 67.72474:4155 67.72527:5162 67.7258:4397 67.72633:2461 68.7802:3448 68.78074:6051 68.78128:7561 68.78181:6779 68.78236:4434 68.7829…
70	14.9321	742.196	[M-H]-	741.188	741.186	3.33475	C32H38O20	NCGC00180410-02!3-[(2S,3R,4S,5S,6R)-6-[[(2R,3R,4R,5R,6S)-3-[(2S,3R,4R)-3,4-dihydroxy-4-(hydroxymethyl)oxolan-2-yl]oxy-4,5-dihydroxy-6-methyloxan-2-yl]oxymethyl]-3,4,5-trihydroxyoxan-2-yl]oxy-2-(3,4-dihydroxyphenyl)-5,7-dihydroxychromen-4-one Syn. Quercetin 3-(2R-apiosylrutinoside)	Flavonoid -O-glycosides	O=C1C(OC2OC(COC3OC(C)C(O)C(O)C3OC4OCC(O)(CO)C4O)C(O)C(O)C2O)=C(OC=5C=C(O)C=C(O)C15)C=6C=CC(O)=C(O)C6	KZJQLAODESHSCC-LCGCZILPSA-N	51.98204:1595 51.9824:3505 51.98275:4751 51.98311:4454 51.98347:2872 52.88971:2591 52.89008:4162 52.89044:4543 52.8908:3523 52.89117:1852 53.22393:2020 53.2243:3704 53.22467:4453 53.22504:3690 53.22541:1942 58.09868:2068 58.0991:4361 58.09952:6607 58.09994:7380 58.10036:6001 58.10078:3338 61.98696:1625 61.98742:4136 61.98788:6252 61.98835:6553 61.98881:4878 61.98927:2443 62.07684:1662 62.0773:367…
71	15.0377	131.095	[M+H]+	132.102	132.102	0.000151398	C6H13NO2	Isoleucine	Isoleucine and derivatives	CCC(C)C(N)C(O)=O	AGPKZVBTJJNPAG-UHFFFAOYNA-N	52.87725:21684 52.87762:36768 52.87798:40304 52.87835:29878 52.87871:13484 60.42132:18680 60.42176:30953 60.42221:36300 60.42266:31285 60.4231:18907 64.03619:22640 64.03667:33349 64.03716:36294 64.03764:31218 64.03812:21085 69.06853:18340 69.06908:60038 69.06963:138564 69.07017:225127 69.07072:247961 69.07126:165317 69.0718:78769 69.07235:12933 69.56142:17570 69.56197:36866 69.56252:50568 69.5630…
72	15.1058	104.108	[M]+	104.107	104.107	-2.01312	C5H14NO	Choline (Isomer I)	Cholines	C[N+](C)(C)CCO	OEYIOHPDSNJKLS-UHFFFAOYSA-N	58.06384:16531 58.06426:120273 58.06468:481533 58.0651:953550 58.06552:1413838 58.06594:1292783 58.06636:793494 58.06678:325841 58.0672:63315 59.07205:56419 59.07248:154278 59.07291:365149 59.07334:536312 59.07377:478616 59.0742:293037 59.07463:96088 59.07506:28926 60.07903:384224 60.07947:698371 60.07991:1755739 60.08036:5208792 60.0808:9960574 60.08124:14767014 60.08168:13828141 60.08212:858443…
73	15.141	756.211	[M-H]-	755.204	755.207	-3.9436	C33H40O20	2-(3,4-dihydroxyphenyl)-3-[(2S,3R,4S,5S,6R)-4,5-dihydroxy-3-[(2R,3R,4R,5R,6S)-3,4,5-trihydroxy-6-methyloxan-2-yl]oxy-6-[[(2R,3R,4R,5R,6S)-3,4,5-trihydroxy-6-methyloxan-2-yl]oxymethyl]oxan-2-yl]oxy-5,7-dihydroxychromen-4-one Syn. Quercetin 3-O-rutinoside-(1-2)-O-rhamnoside	Flavonoid -O-glycosides	O=C1C(OC2OC(COC3OC(C)C(O)C(O)C3O)C(O)C(O)C2OC4OC(C)C(O)C(O)C4O)=C(OC=5C=C(O)C=C(O)C15)C=6C=CC(O)=C(O)C6	HKNBJSRIYRDSLB-MAWNCODISA-N	58.71027:4274 58.71069:8546 58.71112:11523 58.71154:11019 58.71197:7421 58.7124:3549 61.92406:2734 61.92453:5377 61.92499:6874 61.92545:6277 61.92591:4081 69.00522:2003 69.00576:6082 69.00631:10806 69.00685:12986 69.00739:10881 69.00793:6153 69.00848:2298 79.7468:3489 79.74748:5676 79.74815:6365 79.74883:5098 79.7495:2735 112.87836:3594 112.87949:6010 112.88063:6780 112.88177:5354 112.8829:3022 1…
74	15.1869	182.079	[M-H]-	181.072	181.071	3.12904	C6H14O6	D-Sorbitol	Sugar alcohols	OC[C@H](O)[C@H](O)[C@H](O)[C@H](O)CO	FBPFZTCFMRRESA-FBXFSONDNA-N	50.73031:209624 50.73066:304668 50.731:315491 50.73134:237040 50.73168:121519 53.02895:138223 53.02932:240518 53.02969:289078 53.03005:258044 53.03042:169149 55.01776:214692 55.01815:346137 55.01854:357511 55.01892:243812 55.01931:96299 59.01101:16270 59.01144:239971 59.01187:660951 59.0123:1764889 59.01273:4815402 59.01316:8303402 59.01359:11081172 59.01402:8954035 59.01445:5254684 59.01488:1717…
75	15.266	117.079	[M+H]+	118.086	118.087	-2.96461	C5H11NO2	Betaine	Alpha amino acids	C[N+](C)(C)CC(=O)[O-]	KWIUHFFTVRNATP-UHFFFAOYSA-N	58.06339:4357574 58.0638:5164774 58.06422:15997101 58.06464:58653440 58.06506:132564056 58.06548:212678528 58.0659:230348560 58.06632:155942416 58.06674:80865520 58.06716:23950006 58.06758:7169365 58.068:4579362 58.06842:2995896 58.06884:772867 59.0699:815935 59.07032:1073763 59.07076:3499049 59.07119:6354420 59.07162:8293644 59.07205:23084514 59.07248:78739640 59.07291:168286096 59.07334:2646816…
76	15.3936	135.054	[M-H]-	134.047	134.047	1.66941	C5H5N5	Adenine	6-aminopurines	N1=CN=C(N)C=2NC=NC12	GFFGJBXGBJISGV-UHFFFAOYSA-N	51.93517:6931 51.93552:11401 51.93587:13314 51.93623:11106 51.93658:5991 52.7089:7700 52.70926:13654 52.70963:15705 52.70999:12120 52.71035:5610 55.40522:6032 55.40561:12050 55.40601:15910 55.40639:14744 55.40679:9243 68.98566:9597 68.98621:17691 68.98675:22830 68.98729:20912 68.98783:13094 68.98838:4460 72.99178:6837 72.99237:12398 72.99296:14609 72.99355:11992 72.99414:6582 75.00642:3321 75.007…
77	15.5858	104.108	[M]+	104.107	104.107	-2.01312	C5H14NO	Choline (Isomer II)	Cholines	C[N+](C)(C)CCO	OEYIOHPDSNJKLS-UHFFFAOYSA-N	57.68887:197197 57.68928:306976 57.68969:325952 57.69011:247946 57.69053:129623 58.06388:41790 58.0643:228095 58.06472:803315 58.06514:1566557 58.06556:2314072 58.06598:2127230 58.0664:1313984 58.06682:550149 58.06724:116826 59.07248:120199 59.07291:299349 59.07334:475793 59.07377:807009 59.0742:425910 59.07463:249523 59.07506:104103 60.07771:114969 60.07815:210743 60.07859:257054 60.07903:739278…
78	15.6441	180.063	[M-H]-	179.056	179.056	-0.465887	C6H12O6	Mannose	Hexoses	OCC1OC(O)C(O)C(O)C1O	WQZGKKKJIJFFOK-UHFFFAOYNA-N	54.83479:19288 54.83517:38539 54.83556:51631 54.83595:49891 54.83633:34080 58.00389:853 58.00431:26927 58.00473:104756 58.00514:207941 58.00556:311478 58.00598:298769 58.0064:190137 58.00682:88674 58.00724:17798 59.01003:7365 59.01046:37013 59.01088:99107 59.01131:132830 59.01175:246586 59.01218:872209 59.0126:2858473 59.01303:5299074 59.01347:7564300 59.01389:6666718 59.01432:4090514 59.01476:17…
79	15.7794	212.09	[M-H]-	211.082	211.083	-2.6943	C7H16O7	Perseitol	Sugar alcohols	OCC(O)C(O)C(O)C(O)C(O)CO	OXQKEKGBFMQTML-UHFFFAOYSA-N	51.75674:2166 51.7571:4149 51.75745:5354 51.7578:5022 51.75816:3365 57.03307:1713 57.03348:4453 57.03389:7129 57.0343:7899 57.03471:6172 57.03511:3216 59.01101:1456 59.01143:4760 59.01186:9945 59.01229:25964 59.01272:74449 59.01315:135695 59.01358:193122 59.01402:170317 59.01444:103272 59.01487:40404 59.0153:6859 61.98696:3552 61.98742:7459 61.98788:10780 61.98835:11126 61.98881:8184 61.98927:410…
80	15.7909	137.048	[M+H]+	138.055	138.055	1.80957	C7H7NO2	Trigonelline	Alkaloids and derivatives	O=C([O-])C1=CC=C[N+](=C1)C	WWNNZCOKKKDOPX-UHFFFAOYSA-N	68.64944:121044 68.64998:257560 68.65052:314927 68.65106:252939 68.6516:143691 92.04732:121808 92.04816:284247 92.049:467774 92.04984:533369 92.05067:423831 92.05151:220493 92.05235:65309 94.06136:56272 94.06222:180807 94.06308:678854 94.06395:1685952 94.06481:2772039 94.06568:3176731 94.06654:2217706 94.06741:1171306 94.06828:317497 94.06914:70774 96.04208:122346 96.04297:265210 96.04386:380043 …
81	15.8363	145.085	[M+H]+	146.092	146.093	-1.38323	C5H11N3O2	4-Guanidinobutanoic acid	Gamma amino acids and derivatives	C(CC(=O)O)CNC(=N)N	TUHVEAJXIMEOSA-UHFFFAOYSA-N	50.72459:7839 50.72493:13073 50.72528:15444 50.72562:13362 50.72596:8169 58.38574:8317 58.38616:13738 58.38659:16250 58.387:14084 58.38743:8457 60.05391:6654 60.05435:11294 60.05479:26566 60.05523:76177 60.05567:145827 60.05611:217113 60.05656:206394 60.057:127735 60.05744:54953 60.05788:7734 68.80235:6114 68.80289:14563 68.80344:17185 68.80398:12834 68.80452:7666 68.80506:8398 68.8056:14556 68.8…
82	16.486	293.147	[M-H]-	292.14	292.141	-1.77832	C12H23NO7	N-Fructosyl isoleucine	N-Fructosyl amino acids	O=C(O)C(NCC1(O)(OC(CO)C(O)C1(O)))C(C)CC	VYGRYVGDPYFVCA-UHFFFAOYNA-N	59.0126:1211 59.01303:3156 59.01346:4773 59.01389:4887 59.01432:3409 59.01475:1408 61.98742:2508 61.98788:4614 61.98835:5421 61.98881:4316 61.98927:2191 67.24844:3092 67.24896:4588 67.24949:5113 67.25001:4238 67.25053:2408 67.80038:150 67.80091:5974 67.80144:12786 67.80197:19442 67.8025:17983 67.80303:11581 67.80356:5750 67.80408:1392 70.2201:2219 70.22066:3505 70.22121:4305 70.22177:4194 70.2223…
	16.521	293.147	[M+H]+	294.155	294.154	1.09915	C12H23NO7			O=C(O)C(NCC1(O)(OC(CO)C(O)C1(O)))C(C)CC	VYGRYVGDPYFVCA-UHFFFAOYNA-N	53.51637:3720 53.51675:7632 53.51712:10339 53.51749:10228 53.51786:7321 53.51823:3560 57.06976:6472 57.07017:9980 57.07058:10443 57.07098:7239 57.07139:2864 67.97319:4661 67.97372:19990 67.97426:31735 67.97478:35936 67.97532:23182 67.97585:9467 69.0694:5148 69.06995:8997 69.0705:10219 69.07104:7949 69.07158:3934 73.57707:5791 73.57767:9631 73.57827:10399 73.57887:7457 73.57947:2992 81.91463:5716 …
83	17.2397	342.116	[M-H]-	341.109	341.108	2.4622	C12H22O11	Trehalose	Disaccharides	OCC1OC(OC2OC(CO)C(O)C(O)C2O)C(O)C(O)C1O	HDTRYLNUVZCQOY-LIZSDCNHSA-N	57.03348:415108 57.03389:822780 57.0343:1098267 57.03471:1083150 57.03511:793207 57.03552:398226 58.0043:221120 58.00472:664101 58.00514:1336814 58.00556:2684318 58.00598:2672427 58.0064:1685593 58.00682:688396 58.00724:243608 59.01138:1991787 59.01181:3827480 59.01223:10764902 59.01266:33265168 59.0131:64259960 59.01353:95938960 59.01395:91111688 59.01439:57324756 59.01482:25858780 59.01524:6149…
84	17.2498	342.116	[M+H]+	343.123	343.124	-1.50756	C12H22O11	Maltose	Oligosaccharides	OCC1OC(OC2C(O)C(O)C(O)OC2CO)C(O)C(O)C1O	GUBGYTABKSRVRQ-UHFFFAOYNA-N	53.51081:3954 53.51118:7158 53.51155:9061 53.51192:8241 53.51229:5097 55.01711:2534 55.0175:12370 55.01789:24642 55.01828:36085 55.01866:31182 55.01905:18423 55.01944:6644 55.01982:3211 57.03258:3943 57.03299:11072 57.03339:23032 57.0338:35685 57.03421:34641 57.03462:21556 57.03503:9171 57.03543:3355 67.75265:10570 67.75317:26004 67.75371:41218 67.75423:39135 67.75476:25010 67.75529:12198 67.7558…
85	17.2498	342.116	[M+NH4]+	360.15	360.149	3.71184	C12H22O11	Isomaltulose	Oligosaccharides	OCC1OC(OCC2OC(O)(CO)C(O)C2O)C(O)C(O)C1O	PVXPPJIGRGXGCY-TZLCEDOOSA-N	54.42174:185547 54.42212:304931 54.4225:363798 54.42289:328809 54.42327:221109 55.01711:143797 55.0175:369139 55.01788:800683 55.01827:1254586 55.01866:1224490 55.01905:775558 55.01943:357343 55.01982:109956 57.03257:10364 57.03298:248604 57.03339:797685 57.0338:1383247 57.03421:1730966 57.03461:1299132 57.03502:740793 57.03543:227881 57.03584:102638 61.02758:148380 61.02803:414021 61.02848:74409…
86	17.2498	342.116	[M+Na]+	365.105	365.106	-1.00678	C12H22O11	Melibiose	Oligosaccharides	OCC1OC(OCC2OC(O)C(O)C(O)C2O)C(O)C(O)C1O	DLRVVLDZNNYCBX-ABXHMFFYSA-N	58.01728:5546 58.0177:10399 58.01812:13146 58.01854:11689 58.01896:6895 66.62454:6008 66.62505:13283 66.62557:18957 66.62608:18272 66.6266:11617 66.62712:3707 67.81774:3608 67.81827:11567 67.81879:37691 67.81933:47711 67.81985:35929 67.82039:17896 94.63577:7388 94.63665:11869 94.63752:13615 94.6384:11821 94.63927:7856 136.70174:6201 136.70326:11174 136.70477:13607 136.70628:11655 136.70781:6700 1…
87	17.2933	147.053	[M+H]+	148.06	148.061	-1.82952	C5H9NO4	L-Glutamic acid	Glutamic acid and derivatives	N[C@@H](CCC(O)=O)C(O)=O	WHUUTDBJXJRKMK-VKHMYHEASA-N	51.19099:3846 51.19134:5142 51.19168:5602 51.19203:5066 51.19238:3704 54.13769:4834 54.13807:6709 54.13844:7005 54.13882:5498 54.1392:3034 56.04884:3764 56.04923:8334 56.04963:12416 56.05003:13200 56.05043:10148 56.05083:5404 56.05122:1793 67.56886:1703 67.56939:6114 67.56992:15530 67.57044:27155 67.57097:34788 67.5715:25525 67.57202:13319 67.57255:1271 80.61964:2741 80.62033:4967 80.62102:5929 8…
88	18.1345	146.069	[M-H]-	145.062	145.061	3.24468	C5H10N2O3	Glutamine	D-alpha-amino acids	O=C(O)C(N)CCC(=N)O	ZDXPYRJPNDTMRX-GSVOUGTGSA-N	58.96749:1523 58.96792:2721 58.96835:3258 58.96878:2705 58.96921:1432 68.8262:924 68.82674:2874 68.82729:5729 68.82783:7667 68.82837:7295 68.82891:4984 68.82945:2348 74.02264:1064 74.02325:2871 74.02386:7081 74.02446:10120 74.02506:8870 74.02567:5206 74.02627:2178 74.02688:839 82.0285:1800 82.02921:3325 82.02991:3903 82.03062:3039 82.03132:1402 83.04816:2427 83.04887:4948 83.04959:7054 83.05031:7…
89	18.2964	344.132	[M-H]-	343.125	343.124	1.13626	C12H24O11	Maltitol Syn. 4-O-alpha-D-Glucopyranosyl-D-glucitol	Hexoses	OC[C@H](O)[C@@H](O)[C@H](O[C@H]1O[C@H](CO)[C@@H](O)[C@H](O)[C@H]1O)[C@H](O)CO	VQHSOMBJVWLPSR-WUJBLJFYSA-N	55.01775:3704 55.01814:6477 55.01853:7695 55.01891:6443 55.0193:3669 58.0043:2604 58.00472:6263 58.00514:10036 58.00556:11643 58.00598:9998 58.0064:6191 58.00682:2523 59.01056:1150 59.01099:6883 59.01141:12387 59.01184:27385 59.01228:73787 59.0127:199476 59.01313:335799 59.01357:430040 59.01399:330358 59.01442:190972 59.01485:56424 59.01529:6787 66.02649:2654 66.027:4833 66.0275:5915 66.02802:519…
90	19.3149	504.169	[M+Na]+	527.158	527.156	4.65841	C18H32O16	Maltotriose	Oligosaccharides	OCC1OC(OC2C(O)C(O)C(OC2CO)OC3C(O)C(O)C(O)OC3CO)C(O)C(O)C1O	FYGDTMLNYKFZSV-PXXRMHSHSA-N	51.42694:7559 51.42729:16911 51.42764:24162 51.42799:24061 51.42834:16847 51.42869:8129 56.74203:5873 56.74244:10962 56.74284:13248 56.74325:11109 56.74365:6021 58.46577:5188 58.46619:10662 58.46662:13675 58.46704:12350 58.46746:7843 67.37605:5172 67.37658:31732 67.37711:58022 67.37763:86509 67.37815:85044 67.37868:49796 67.3792:16196 77.09759:6626 77.09824:11831 77.09888:13769 77.09952:10689 77.…
91	19.3265	504.169	[M-H]-	503.162	503.16	2.90797	C18H32O16	Raffinose	Oligosaccharides	OC[C@H]1O[C@@](CO)(O[C@H]2O[C@H](CO[C@H]3O[C@H](CO)[C@H](O)[C@H](O)[C@H]3O)[C@@H](O)[C@H](O)[C@H]2O)[C@@H](O)[C@@H]1O	MUPFEKGTMRGPLJ-ZQSKZDJDSA-N	55.01772:5149 55.01811:12377 55.0185:16992 55.01889:15786 55.01927:10240 57.03304:4931 57.03345:11502 57.03386:18239 57.03427:21415 57.03468:19129 57.03508:12688 57.03549:5609 58.00428:6914 58.0047:29236 58.00512:70126 58.00554:114443 58.00595:126660 58.00637:85385 58.00679:42753 58.00721:9742 58.00763:43 59.01002:6682 59.01045:9726 59.01088:29133 59.01131:57502 59.01174:95792 59.01217:297645 59.…
92	20.638	179.079	[M+H]+	180.087	180.086	2.46448	C6H13NO5	D-Mannosamine	Hexoses	O=CC(N)C(O)C(O)C(O)CO	FZHXIRIBWMQPQF-KVTDHHQDSA-N	54.47279:1524 54.47317:3142 54.47355:4225 54.47393:3954 54.47432:2470 54.94635:1952 54.94674:4519 54.94712:6928 54.94751:7477 54.9479:5665 54.94828:2795 55.01788:2111 55.01826:3586 55.01865:4375 55.01904:3988 55.01942:2662 56.04882:1564 56.04922:5494 56.04962:10730 56.05002:15604 56.05042:13512 56.05082:7757 56.05121:2512 56.05161:1135 56.964:1737 56.96441:5931 56.96482:12055 56.96523:18119 56.96…
93	20.7865	666.222	[M+FA-H]-	711.22	711.216	6.27904	C24H42O21	Tetrasaccharides (Hex-Hex-Hex-Hex)	Oligosaccharides	OCC4OC(OCC3OC(OCC2OC(OC1(OC(CO)C(O)C1(O))(CO))C(O)C(O)C2(O))C(O)C(O)C3(O))C(O)C(O)C4(O)	UQZIYBXSHAGNOE-UHFFFAOYNA-N	59.01152:13701 59.01195:43916 59.01238:107244 59.01281:266741 59.01324:448028 59.01367:573225 59.0141:440564 59.01453:252708 59.01496:65299 69.00957:10854 69.01012:29531 69.01067:52757 69.01121:65438 69.01175:58437 69.01229:36925 69.01284:14814 71.01141:16984 71.01198:58835 71.01254:177679 71.01311:319859 71.01368:443983 71.01424:374753 71.01481:222122 71.01538:78268 71.01595:9341 73.02786:15824 …
	I, II, III… etc. denote isomers.
	* Peak numbers were assigned according to the overall elution order.
	** Metabolites that were tentatively identified based on the precursor ion and MS/MS spectra using the MS-Dial Program and the libraries MassBank of North America and NIST 2014 MS/MS library.
	Other ions were found but they have not been included
	*** Small molecules approved and coded from NCGC: The National Institute of Health (NIH) of Chemical Genomic Center.
	Small molecules approved and coded from MCULE: Online drug discovery platform.

## Sheet: MS Dial parameters
MS Dial parameters used for annotation of metabolites							Similarity Score Threshold Determination using MS-Dial
MS-Dial versión 4.70							The dot product algorithm uses the cosine of the angle between the unknown and library spectral vectors ...
							These library “match scores” range from 0 to 999. The intensity values range from 0 to 999, since the level of the most intense fragment (base peak) is set at 999.
	MS1 Data type	Profile
	MS2 Data type	Profile				**	Scores from 200 to 650 indicate few matching peaks *
	Ion mode	Positive / Negative				**	Scores 700 - 800 is a fair match
	Target	Metablomics				**	Scores 800 - 900 represent good matches
	Mode	ddMSMS				**	Scores > 900 is an excellent match
						**	Scores of 999 would present a perfect hit.
DATA COLLECTION
	MS1 tolerance	0.005 Da					* A low score indicates that compound is not found in the database,
	MS2 tolerance	0.05 Da					** references	https://jordilabs.com/wp-content/uploads/2017/07/Whitepaper-NIST-EPA-NIH-Mass-Spectral-Library-Compound-Scoring.pdf
	Retention time begin	0 min						https://www.ncbi.nlm.nih.gov/pmc/articles/PMC8106966/
	Retention time end	27 min
	Mass range begin	m/z 0					Results of the scores after a database search
	Mass range end	m/z 1200
	MS2 mass range begin	m/z 0					Accurate mass similarity score	> 750
	MS2 mass range end	m/z 2000					Dot product similarity score	> 750
#Isotope recognition							Reverse dot product similarity score	> 750
	Maximum charged number	1					Total Score	> 800
#Data processing
	Number of threads	2
PEAK DETECCION
	Minimum peak height	500 000
	Mass slice width	0.05 Da
	Linear weighted moving average as the smoothing method	smoothing level 3 scans and minimum peak width 5 scans
	Adducts in positive mode	[M + H]+, [M + NH4]+, [M + Na]+, [M + K]+, [M + CH3OH + H]+
	Adducts in negative mode	[M − H]−, [M − H2O − H]−, [M + Cl]−, [M + HCOOH– H]−, [2M − H]−
MS2DEC
	Sigma window value	0.4
	MS/MS abundance cut off	10
	Exclude after precursor ion	checked
	Keep the isotopic ions	3 Da
	Keep the isotopic ions w/o MS2DEC	checked
IDENTIFICATION
MSP file and MS/MS identification setting
	MSP file
	Retention time tolerance	100
	Accurate mass tolerance (MS1)	0.005
	Accurate mass tolerance (MS2)	0.05
	Identification score cut off	75
	Using retention time for scoring	Uncheck
	Using retention time for filtering	Uncheck
	Together with alignment	Uncheck
Alignment parameters setting
	Reference file	----
	Retention time tolerance	0.1
	MS1 tolerance	0.005
	Retention time factor	0.5
	MS1 factor	0.5
	Peak count filter	0
	N% detected in at least one group	0
	Remove feature based on blanck information	check
	Sample max / blank average	FALSE	5
	Sample average / blank average	TRUE	5
	Keep identified metabolites features	check
	Keep annotated (w/o MS2) metabolites features	Uncheck
	Keep removable features and assign the tag for checking	Uncheck
	Gap filling by compulsion	check
